# Supplementary material for: Crystal structure of 1,3-di­cyclo­hexyl-1-[3-(pyren-1-yl)prop­anoyl]urea
Source: Acta Crystallogr E Crystallogr Commun. 2015 Sep 12;71(Pt 10):o737–8. doi: 10.1107/S2056989015015996 (PMC4647353; doi:10.1107/S2056989015015996)
Supplement: Supplementary file 1 [file e-71-0o737-sup1.cif]

##############################################################################
#                                                                            #
# This CIF contains the data in a paper accepted for publication in          #
# Acta Crystallographica Section E. It conforms to the requirements of       #
# Notes for Authors for Acta Crystallographica Section E, and has been       #
# peer reviewed under the auspices of the IUCr Commission on Journals.       #
#                                                                            #
# Full details of the Crystallographic Information File format               #
# are given in the paper "The Crystallographic Information File (CIF):       #
# a New Standard Archive File for Crystallography" by S. R. Hall, F. H.      #
# Allen and I. D. Brown [Acta Cryst. (1991), A47, 655-685].                  #
#                                                                            #
# The current version of the core CIF dictionary is obtainable from          #
# ftp://ftp.iucr.org/pub/cif_core.dic.                                       #
#                                                                            #
# Software is freely available for graphical display of the structure(s)     #
# in this CIF. For information consult the CIF software page                 #
# http://www.iucr.org/resources/cif/software.                                #
#                                                                            #
# This file may be used for bona fide research purposes within the           #
# scientific community so long as proper attribution is given to the journal # 
# article from which it was obtained.                                        #
#                                                                            #
##############################################################################
data_I
_audit_creation_method     SHELXL-97
_database_code_depnum_ccdc_archive     'CCDC 1420776'
_chemical_name_systematic
;
1,3-Dicyclohexyl-1-[3-(pyren-1-yl)propanoyl]urea
;
_chemical_name_common     ?
_chemical_formula_moiety     'C33 H38 N2 O2'
_chemical_formula_sum     'C33 H38 N2 O2'
_chemical_formula_iupac     'C33 H38 N2 O2'
_chemical_formula_weight     494.65
_chemical_melting_point     ?
_symmetry_cell_setting     triclinic
_symmetry_space_group_name_H-M     'P -1'
_symmetry_space_group_name_Hall     '-P 1'
loop_
    _symmetry_equiv_pos_as_xyz
    'x, y, z'
    '-x, -y, -z'
_cell_length_a     9.0505(15)
_cell_length_b     10.1845(17)
_cell_length_c     14.571(2)
_cell_angle_alpha     99.541(3)
_cell_angle_beta     90.315(3)
_cell_angle_gamma     92.191(3)
_cell_volume     1323.4(4)
_cell_formula_units_Z     2
_cell_measurement_reflns_used     5456
_cell_measurement_theta_min     2.6
_cell_measurement_theta_max     28.2
_cell_measurement_temperature     100(2)
_exptl_crystal_description     plates
_exptl_crystal_colour     colourless
_exptl_crystal_size_max     0.16
_exptl_crystal_size_mid     0.13
_exptl_crystal_size_min     0.11
_exptl_crystal_density_diffrn     1.241
_exptl_crystal_density_meas     ?
_exptl_crystal_density_method     'not measured'
_exptl_crystal_F_000     532
_exptl_absorpt_coefficient_mu     0.077
_exptl_absorpt_correction_type     multi-scan
_exptl_absorpt_process_details
;
(SADABS; Bruker, 2000)
;
_exptl_absorpt_correction_T_min     0.9878
_exptl_absorpt_correction_T_max     0.9916
_exptl_special_details
;
^1^H NMR (400 MHz, CDCl~3~) \d: 8.29 (d, <i>J</i> = 9.2 Hz, 2H), 8.15 (d,
<i>J</i> = 7.8 Hz, 2H), 8.10 (dd, <i>J</i> = 7.7, 6.8 Hz, 2H), 8.0 (t,
<i>J</i>= 7.7 Hz, 1H), 7.85 (d, <i>J</i> = 7.8 HZ, 2H), 5.27 (s, 1H), 3.90
(qn, J = 7.0 Hz, 2H), 3.36 (t, J =7.2 Hz, 2H), 2.38 (t, J = 7.2 Hz, 2H), 2.18
(qn, J = 7.2 Hz, 2H), 0.6--1.8 (m, 20H). IR (KBr) (cm^-1^) = 3299 (<i>w</i>),
2930 (<i>m</i>), 2859 (<i>w</i>), 1702 (<i>s</i>), 1633 (<i>s</i>), 1534
(<i>m</i>), 1365 (<i>m</i>), 1239(<i>m</i>), 835 (<i>s</i>). EI---MS
m/<i>z</i> (%): 494 (<i>M</i>+, 5), 369 (50), 228 (100), 215 (45).
;
_diffrn_ambient_temperature     100(2)
_diffrn_radiation_type     MoK\a
_diffrn_radiation_wavelength     0.71073
_diffrn_radiation_source     'fine-focus sealed tube'
_diffrn_radiation_monochromator     graphite
_diffrn_measurement_device_type     'Bruker SMART APEX CCD area-detector'
_diffrn_measurement_method     'phi and omega scans'
_diffrn_detector_area_resol_mean     8.3
_diffrn_reflns_number     12906
_diffrn_reflns_av_R_equivalents     0.0498
_diffrn_reflns_av_sigmaI/netI     0.0681
_diffrn_reflns_theta_min     1.42
_diffrn_reflns_theta_max     25.00
_diffrn_reflns_theta_full     25.00
_diffrn_measured_fraction_theta_max     0.999
_diffrn_measured_fraction_theta_full     0.999
_diffrn_reflns_limit_h_min     -10
_diffrn_reflns_limit_h_max     10
_diffrn_reflns_limit_k_min     -12
_diffrn_reflns_limit_k_max     12
_diffrn_reflns_limit_l_min     -17
_diffrn_reflns_limit_l_max     17
_diffrn_standards_number     0
_diffrn_standards_interval_count     .
_diffrn_standards_interval_time     .
_diffrn_standards_decay_%     ?
_refine_special_details
;
Refinement of <i>F</i>^2^ against ALL reflections. The weighted <i>R</i>-factor
<i>wR</i> and goodness of fit <i>S</i> are based on <i>F</i>^2^, conventional
<i>R</i>-factors <i>R</i> are based on <i>F</i>, with <i>F</i> set to zero for
negative <i>F</i>^2^. The threshold expression of <i>F</i>^2^ >
\s(<i>F</i>^2^) is used only for calculating <i>R</i>-factors(gt) <i>etc</i>.
and is not relevant to the choice of reflections for refinement.
<i>R</i>-factors based on <i>F</i>^2^ are statistically about twice as large
as those based on <i>F</i>, and <i>R</i>-factors based on ALL data will be
even larger.
;
_reflns_number_total     4658
_reflns_number_gt     3738
_reflns_threshold_expression     >2\s(I)
_refine_ls_structure_factor_coef     Fsqd
_refine_ls_matrix_type     full
_refine_ls_R_factor_all     0.0657
_refine_ls_R_factor_gt     0.0515
_refine_ls_wR_factor_gt     0.1198
_refine_ls_wR_factor_ref     0.1281
_refine_ls_goodness_of_fit_ref     1.043
_refine_ls_restrained_S_all     1.042
_refine_ls_number_reflns     4658
_refine_ls_number_parameters     338
_refine_ls_number_restraints     1
_refine_ls_hydrogen_treatment     mixed
_refine_ls_weighting_scheme     calc
_refine_ls_weighting_details
         'calc w=1/[\s^2^(Fo^2^)+(0.0310P)^2^+0.3784P] where P=(Fo^2^+2Fc^2^)/3'
_atom_sites_solution_hydrogens     geom
_atom_sites_solution_primary     direct
_atom_sites_solution_secondary     difmap
_refine_ls_shift/su_max     0.001
_refine_ls_shift/su_mean     0.000
_refine_diff_density_max     0.192
_refine_diff_density_min     -0.173
_refine_ls_extinction_method     none
_refine_ls_extinction_coef     ?
loop_
    _atom_type_symbol
    _atom_type_description
    _atom_type_scat_dispersion_real
    _atom_type_scat_dispersion_imag
    _atom_type_scat_source
    'C' 'C' 0.0033 0.0016
                         'International Tables Vol C Tables 4.2.6.8 and 6.1.1.4'
    'H' 'H' 0.0000 0.0000
                         'International Tables Vol C Tables 4.2.6.8 and 6.1.1.4'
    'O' 'O' 0.0106 0.0060
                         'International Tables Vol C Tables 4.2.6.8 and 6.1.1.4'
    'N' 'N' 0.0061 0.0033
                         'International Tables Vol C Tables 4.2.6.8 and 6.1.1.4'
_computing_data_collection
;
SMART (Bruker, 2000)
;
_computing_cell_refinement
;
SAINT (Bruker, 2000)
;
_computing_data_reduction
;
SAINT (Bruker, 2000)
;
_computing_structure_solution
;
SHELXS97 (Sheldrick, 2008)
;
_computing_structure_refinement
;
SHELXL97 (Sheldrick, 2008)
;
_computing_molecular_graphics
;
SHELXTL (Sheldrick, 2008)
;
_computing_publication_material
;
SHELXTL (Sheldrick, 2008), DIAMOND (Brandenburg, 1997),
PLATON (Spek, 2009) and publCIF (Westrip, 2010)
;
loop_
    _atom_site_type_symbol
    _atom_site_label
    _atom_site_fract_x
    _atom_site_fract_y
    _atom_site_fract_z
    _atom_site_U_iso_or_equiv
    _atom_site_adp_type
    _atom_site_calc_flag
    _atom_site_refinement_flags
    _atom_site_occupancy
    _atom_site_symmetry_multiplicity
    _atom_site_disorder_assembly
    _atom_site_disorder_group
    C C1 0.15199(19) 0.48523(17) 0.56198(11) 0.0247(4) Uani d . 1 1 . .
    C C2 0.1888(2) 0.63158(17) 0.56245(12) 0.0265(4) Uani d . 1 1 . .
    H H2C 0.1232 0.6644 0.5173 0.032 Uiso calc R 1 1 . .
    H H2D 0.2920 0.6421 0.5418 0.032 Uiso calc R 1 1 . .
    C C3 0.1715(2) 0.71654(18) 0.65839(12) 0.0295(4) Uani d . 1 1 . .
    H H3A 0.1728 0.8117 0.6516 0.035 Uiso calc R 1 1 . .
    H H3B 0.0743 0.6941 0.6839 0.035 Uiso calc R 1 1 . .
    C C4 0.2932(2) 0.6959(2) 0.72692(12) 0.0351(5) Uani d . 1 1 . .
    H H4A 0.2843 0.6033 0.7394 0.042 Uiso calc R 1 1 . .
    H H4B 0.3906 0.7079 0.6983 0.042 Uiso calc R 1 1 . .
    C C5 0.2863(2) 0.79106(19) 0.81785(12) 0.0322(4) Uani d . 1 1 . .
    C C6 0.1854(2) 0.76932(18) 0.88786(12) 0.0292(4) Uani d . 1 1 . .
    C C7 0.0873(2) 0.65401(18) 0.87947(13) 0.0336(5) Uani d . 1 1 . .
    H H7 0.0897 0.5889 0.8247 0.040 Uiso calc R 1 1 . .
    C C8 -0.0083(2) 0.63533(19) 0.94717(13) 0.0366(5) Uani d . 1 1 . .
    H H8 -0.0714 0.5575 0.9387 0.044 Uiso calc R 1 1 . .
    C C9 -0.0176(2) 0.72924(19) 1.03139(13) 0.0348(5) Uani d . 1 1 . .
    C C10 -0.1161(2) 0.7118(2) 1.10233(15) 0.0450(5) Uani d . 1 1 . .
    H H10 -0.1796 0.6342 1.0956 0.054 Uiso calc R 1 1 . .
    C C11 -0.1221(3) 0.8056(2) 1.18188(15) 0.0508(6) Uani d . 1 1 . .
    H H11 -0.1890 0.7918 1.2297 0.061 Uiso calc R 1 1 . .
    C C12 -0.0319(2) 0.9196(2) 1.19279(14) 0.0440(5) Uani d . 1 1 . .
    H H12 -0.0386 0.9838 1.2478 0.053 Uiso calc R 1 1 . .
    C C13 0.0690(2) 0.94226(19) 1.12456(12) 0.0346(5) Uani d . 1 1 . .
    C C14 0.1642(2) 1.0593(2) 1.13308(13) 0.0392(5) Uani d . 1 1 . .
    H H14 0.1596 1.1249 1.1875 0.047 Uiso calc R 1 1 . .
    C C15 0.2598(2) 1.0785(2) 1.06597(14) 0.0381(5) Uani d . 1 1 . .
    H H15 0.3211 1.1574 1.0739 0.046 Uiso calc R 1 1 . .
    C C16 0.2715(2) 0.98252(18) 0.98232(13) 0.0319(4) Uani d . 1 1 . .
    C C17 0.3699(2) 1.0003(2) 0.91197(13) 0.0382(5) Uani d . 1 1 . .
    H H17 0.4333 1.0780 0.9188 0.046 Uiso calc R 1 1 . .
    C C18 0.3764(2) 0.9061(2) 0.83215(13) 0.0383(5) Uani d . 1 1 . .
    H H18 0.4449 0.9207 0.7854 0.046 Uiso calc R 1 1 . .
    C C19 0.1783(2) 0.86558(18) 0.97074(12) 0.0296(4) Uani d . 1 1 . .
    C C20 0.0770(2) 0.84527(18) 1.04232(12) 0.0301(4) Uani d . 1 1 . .
    C C21 0.20051(19) 0.25014(17) 0.50327(12) 0.0272(4) Uani d . 1 1 . .
    H H21 0.1011 0.2347 0.5300 0.033 Uiso calc R 1 1 . .
    C C22 0.2051(2) 0.16123(18) 0.40814(12) 0.0329(5) Uani d . 1 1 . .
    H H22A 0.1279 0.1870 0.3669 0.040 Uiso calc R 1 1 . .
    H H22B 0.3024 0.1735 0.3794 0.040 Uiso calc R 1 1 . .
    C C23 0.1795(2) 0.01573(19) 0.41794(14) 0.0376(5) Uani d . 1 1 . .
    H H23A 0.0779 0.0019 0.4402 0.045 Uiso calc R 1 1 . .
    H H23B 0.1890 -0.0409 0.3563 0.045 Uiso calc R 1 1 . .
    C C24 0.2896(2) -0.02592(19) 0.48565(14) 0.0396(5) Uani d . 1 1 . .
    H H24A 0.3900 -0.0238 0.4592 0.048 Uiso calc R 1 1 . .
    H H24B 0.2648 -0.1186 0.4943 0.048 Uiso calc R 1 1 . .
    C C25 0.2887(2) 0.06563(18) 0.57992(13) 0.0374(5) Uani d . 1 1 . .
    H H25A 0.1922 0.0548 0.6100 0.045 Uiso calc R 1 1 . .
    H H25B 0.3668 0.0398 0.6206 0.045 Uiso calc R 1 1 . .
    C C26 0.3151(2) 0.21121(18) 0.56959(12) 0.0305(4) Uani d . 1 1 . .
    H H26A 0.3083 0.2686 0.6312 0.037 Uiso calc R 1 1 . .
    H H26B 0.4156 0.2244 0.5452 0.037 Uiso calc R 1 1 . .
    C C27 0.3174(2) 0.42850(17) 0.42681(12) 0.0264(4) Uani d . 1 1 . .
    C C28 0.3480(2) 0.54841(18) 0.29600(12) 0.0290(4) Uani d . 1 1 . .
    H H28 0.4519 0.5645 0.3200 0.035 Uiso calc R 1 1 . .
    C C29 0.3498(2) 0.44741(19) 0.20684(12) 0.0368(5) Uani d . 1 1 . .
    H H29A 0.2471 0.4248 0.1844 0.044 Uiso calc R 1 1 . .
    H H29B 0.3940 0.3648 0.2197 0.044 Uiso calc R 1 1 . .
    C C30 0.4382(3) 0.5017(2) 0.13153(15) 0.0547(6) Uani d . 1 1 . .
    H H30A 0.5438 0.5123 0.1505 0.066 Uiso calc R 1 1 . .
    H H30B 0.4303 0.4367 0.0729 0.066 Uiso calc R 1 1 . .
    C C31 0.3839(3) 0.6349(2) 0.11436(14) 0.0485(6) Uani d . 1 1 . .
    H H31A 0.4491 0.6700 0.0690 0.058 Uiso calc R 1 1 . .
    H H31B 0.2828 0.6221 0.0872 0.058 Uiso calc R 1 1 . .
    C C32 0.3822(3) 0.7348(2) 0.20321(14) 0.0459(5) Uani d . 1 1 . .
    H H32A 0.3393 0.8181 0.1906 0.055 Uiso calc R 1 1 . .
    H H32B 0.4848 0.7562 0.2263 0.055 Uiso calc R 1 1 . .
    C C33 0.2913(3) 0.6800(2) 0.27775(14) 0.0450(6) Uani d . 1 1 . .
    H H33A 0.2962 0.7454 0.3362 0.054 Uiso calc R 1 1 . .
    H H33B 0.1866 0.6673 0.2572 0.054 Uiso calc R 1 1 . .
    H H2A 0.1664(11) 0.5120(18) 0.3687(12) 0.028(5) Uiso d D 1 1 . .
    N N1 0.21491(16) 0.39366(14) 0.49557(10) 0.0257(3) Uani d . 1 1 . .
    N N2 0.25912(17) 0.49893(15) 0.36770(10) 0.0297(4) Uani d D 1 1 . .
    O O1 0.06756(13) 0.44841(12) 0.61964(8) 0.0314(3) Uani d . 1 1 . .
    O O2 0.44266(14) 0.38979(13) 0.42418(9) 0.0353(3) Uani d . 1 1 . .
loop_
    _atom_site_aniso_label
    _atom_site_aniso_U_11
    _atom_site_aniso_U_22
    _atom_site_aniso_U_33
    _atom_site_aniso_U_12
    _atom_site_aniso_U_13
    _atom_site_aniso_U_23
    C1 0.0230(9) 0.0294(10) 0.0212(9) 0.0054(7) 0.0028(7) 0.0014(8)
    C2 0.0285(10) 0.0267(10) 0.0242(9) 0.0052(8) 0.0049(7) 0.0023(7)
    C3 0.0317(10) 0.0272(10) 0.0286(10) 0.0072(8) 0.0063(8) -0.0004(8)
    C4 0.0336(11) 0.0422(12) 0.0277(10) 0.0115(9) 0.0044(8) -0.0015(9)
    C5 0.0297(10) 0.0386(11) 0.0272(10) 0.0099(9) 0.0001(8) 0.0002(8)
    C6 0.0317(10) 0.0283(10) 0.0269(10) 0.0085(8) -0.0017(8) 0.0013(8)
    C7 0.0445(12) 0.0273(10) 0.0279(10) 0.0052(9) -0.0016(9) 0.0004(8)
    C8 0.0429(12) 0.0308(11) 0.0366(11) -0.0016(9) -0.0027(9) 0.0076(9)
    C9 0.0381(11) 0.0363(11) 0.0319(11) 0.0075(9) 0.0010(9) 0.0098(9)
    C10 0.0472(13) 0.0451(13) 0.0462(13) 0.0027(10) 0.0095(10) 0.0167(11)
    C11 0.0553(15) 0.0647(16) 0.0355(12) 0.0115(12) 0.0179(11) 0.0143(11)
    C12 0.0501(14) 0.0526(14) 0.0292(11) 0.0161(11) 0.0081(10) 0.0029(10)
    C13 0.0403(12) 0.0391(12) 0.0247(10) 0.0163(9) -0.0002(8) 0.0027(8)
    C14 0.0487(13) 0.0371(12) 0.0285(11) 0.0123(10) -0.0054(9) -0.0064(9)
    C15 0.0436(12) 0.0320(11) 0.0362(11) 0.0028(9) -0.0073(9) -0.0017(9)
    C16 0.0314(11) 0.0331(11) 0.0301(10) 0.0037(8) -0.0035(8) 0.0014(8)
    C17 0.0362(11) 0.0383(12) 0.0385(11) -0.0063(9) -0.0028(9) 0.0031(9)
    C18 0.0318(11) 0.0506(13) 0.0314(11) 0.0012(9) 0.0052(9) 0.0036(9)
    C19 0.0308(10) 0.0320(10) 0.0261(10) 0.0088(8) -0.0019(8) 0.0032(8)
    C20 0.0335(11) 0.0332(11) 0.0247(10) 0.0108(8) 0.0000(8) 0.0054(8)
    C21 0.0272(10) 0.0246(9) 0.0288(10) 0.0024(7) 0.0088(8) 0.0010(8)
    C22 0.0364(11) 0.0321(11) 0.0288(10) 0.0077(8) -0.0003(8) -0.0010(8)
    C23 0.0399(12) 0.0310(11) 0.0378(11) 0.0002(9) 0.0037(9) -0.0061(9)
    C24 0.0507(13) 0.0260(10) 0.0418(12) 0.0043(9) 0.0041(10) 0.0038(9)
    C25 0.0484(13) 0.0303(11) 0.0342(11) 0.0031(9) 0.0027(9) 0.0071(9)
    C26 0.0361(11) 0.0294(10) 0.0254(10) 0.0012(8) 0.0039(8) 0.0024(8)
    C27 0.0291(10) 0.0242(9) 0.0237(9) 0.0036(8) 0.0084(8) -0.0034(7)
    C28 0.0310(10) 0.0320(10) 0.0238(9) 0.0017(8) 0.0088(8) 0.0039(8)
    C29 0.0515(13) 0.0306(11) 0.0277(10) 0.0058(9) 0.0065(9) 0.0018(8)
    C30 0.0814(18) 0.0509(14) 0.0338(12) 0.0183(13) 0.0249(12) 0.0081(10)
    C31 0.0625(15) 0.0533(14) 0.0340(12) 0.0037(11) 0.0122(10) 0.0188(10)
    C32 0.0595(15) 0.0352(12) 0.0458(13) 0.0034(10) 0.0098(11) 0.0140(10)
    C33 0.0628(15) 0.0336(12) 0.0392(12) 0.0114(10) 0.0191(11) 0.0050(9)
    N1 0.0285(8) 0.0238(8) 0.0245(8) 0.0048(6) 0.0091(6) 0.0018(6)
    N2 0.0272(9) 0.0360(9) 0.0268(8) 0.0081(7) 0.0095(7) 0.0061(7)
    O1 0.0335(7) 0.0323(7) 0.0280(7) 0.0041(6) 0.0136(6) 0.0023(6)
    O2 0.0284(7) 0.0413(8) 0.0371(8) 0.0081(6) 0.0103(6) 0.0075(6)
_geom_special_details
;
All e.s.d.'s (except the e.s.d. in the dihedral angle between two l.s. planes)
are estimated using the full covariance matrix. The cell e.s.d.'s are taken
into account individually in the estimation of e.s.d.'s in distances, angles
and torsion angles; correlations between e.s.d.'s in cell parameters are only
used when they are defined by crystal symmetry. An approximate (isotropic)
treatment of cell e.s.d.'s is used for estimating e.s.d.'s involving l.s.
planes.
;
loop_
    _geom_bond_atom_site_label_1
    _geom_bond_atom_site_label_2
    _geom_bond_site_symmetry_2
    _geom_bond_distance
    _geom_bond_publ_flag
    C1 O1 . 1.2329(19) ?
    C1 N1 . 1.370(2) ?
    C1 C2 . 1.514(2) ?
    C2 C3 . 1.529(2) ?
    C2 H2C . 0.9900 ?
    C2 H2D . 0.9900 ?
    C3 C4 . 1.526(3) ?
    C3 H3A . 0.9900 ?
    C3 H3B . 0.9900 ?
    C4 C5 . 1.510(2) ?
    C4 H4A . 0.9900 ?
    C4 H4B . 0.9900 ?
    C5 C18 . 1.388(3) ?
    C5 C6 . 1.412(2) ?
    C6 C19 . 1.427(2) ?
    C6 C7 . 1.433(3) ?
    C7 C8 . 1.348(3) ?
    C7 H7 . 0.9500 ?
    C8 C9 . 1.430(3) ?
    C8 H8 . 0.9500 ?
    C9 C10 . 1.398(3) ?
    C9 C20 . 1.419(3) ?
    C10 C11 . 1.378(3) ?
    C10 H10 . 0.9500 ?
    C11 C12 . 1.380(3) ?
    C11 H11 . 0.9500 ?
    C12 C13 . 1.394(3) ?
    C12 H12 . 0.9500 ?
    C13 C20 . 1.425(2) ?
    C13 C14 . 1.432(3) ?
    C14 C15 . 1.343(3) ?
    C14 H14 . 0.9500 ?
    C15 C16 . 1.438(3) ?
    C15 H15 . 0.9500 ?
    C16 C17 . 1.391(3) ?
    C16 C19 . 1.419(3) ?
    C17 C18 . 1.382(3) ?
    C17 H17 . 0.9500 ?
    C18 H18 . 0.9500 ?
    C19 C20 . 1.428(2) ?
    C21 N1 . 1.485(2) ?
    C21 C26 . 1.521(2) ?
    C21 C22 . 1.527(2) ?
    C21 H21 . 1.0000 ?
    C22 C23 . 1.521(3) ?
    C22 H22A . 0.9900 ?
    C22 H22B . 0.9900 ?
    C23 C24 . 1.518(3) ?
    C23 H23A . 0.9900 ?
    C23 H23B . 0.9900 ?
    C24 C25 . 1.527(3) ?
    C24 H24A . 0.9900 ?
    C24 H24B . 0.9900 ?
    C25 C26 . 1.525(3) ?
    C25 H25A . 0.9900 ?
    C25 H25B . 0.9900 ?
    C26 H26A . 0.9900 ?
    C26 H26B . 0.9900 ?
    C27 O2 . 1.213(2) ?
    C27 N2 . 1.328(2) ?
    C27 N1 . 1.447(2) ?
    C28 N2 . 1.464(2) ?
    C28 C33 . 1.516(3) ?
    C28 C29 . 1.518(2) ?
    C28 H28 . 1.0000 ?
    C29 C30 . 1.525(3) ?
    C29 H29A . 0.9900 ?
    C29 H29B . 0.9900 ?
    C30 C31 . 1.520(3) ?
    C30 H30A . 0.9900 ?
    C30 H30B . 0.9900 ?
    C31 C32 . 1.509(3) ?
    C31 H31A . 0.9900 ?
    C31 H31B . 0.9900 ?
    C32 C33 . 1.531(3) ?
    C32 H32A . 0.9900 ?
    C32 H32B . 0.9900 ?
    C33 H33A . 0.9900 ?
    C33 H33B . 0.9900 ?
    N2 H2A . 0.855(9) ?
loop_
    _geom_angle_atom_site_label_1
    _geom_angle_atom_site_label_2
    _geom_angle_atom_site_label_3
    _geom_angle_site_symmetry_1
    _geom_angle_site_symmetry_3
    _geom_angle
    _geom_angle_publ_flag
    O1 C1 N1 . . 120.38(16) ?
    O1 C1 C2 . . 121.25(14) ?
    N1 C1 C2 . . 118.37(14) ?
    C1 C2 C3 . . 112.77(14) ?
    C1 C2 H2C . . 109.0 ?
    C3 C2 H2C . . 109.0 ?
    C1 C2 H2D . . 109.0 ?
    C3 C2 H2D . . 109.0 ?
    H2C C2 H2D . . 107.8 ?
    C4 C3 C2 . . 112.71(14) ?
    C4 C3 H3A . . 109.0 ?
    C2 C3 H3A . . 109.0 ?
    C4 C3 H3B . . 109.0 ?
    C2 C3 H3B . . 109.0 ?
    H3A C3 H3B . . 107.8 ?
    C5 C4 C3 . . 112.66(15) ?
    C5 C4 H4A . . 109.1 ?
    C3 C4 H4A . . 109.1 ?
    C5 C4 H4B . . 109.1 ?
    C3 C4 H4B . . 109.1 ?
    H4A C4 H4B . . 107.8 ?
    C18 C5 C6 . . 118.59(16) ?
    C18 C5 C4 . . 119.68(17) ?
    C6 C5 C4 . . 121.66(17) ?
    C5 C6 C19 . . 119.51(17) ?
    C5 C6 C7 . . 122.80(16) ?
    C19 C6 C7 . . 117.69(16) ?
    C8 C7 C6 . . 121.81(17) ?
    C8 C7 H7 . . 119.1 ?
    C6 C7 H7 . . 119.1 ?
    C7 C8 C9 . . 121.97(18) ?
    C7 C8 H8 . . 119.0 ?
    C9 C8 H8 . . 119.0 ?
    C10 C9 C20 . . 119.10(18) ?
    C10 C9 C8 . . 122.84(19) ?
    C20 C9 C8 . . 118.06(17) ?
    C11 C10 C9 . . 120.8(2) ?
    C11 C10 H10 . . 119.6 ?
    C9 C10 H10 . . 119.6 ?
    C10 C11 C12 . . 120.65(19) ?
    C10 C11 H11 . . 119.7 ?
    C12 C11 H11 . . 119.7 ?
    C11 C12 C13 . . 121.16(19) ?
    C11 C12 H12 . . 119.4 ?
    C13 C12 H12 . . 119.4 ?
    C12 C13 C20 . . 118.67(19) ?
    C12 C13 C14 . . 122.89(18) ?
    C20 C13 C14 . . 118.43(17) ?
    C15 C14 C13 . . 121.50(18) ?
    C15 C14 H14 . . 119.2 ?
    C13 C14 H14 . . 119.2 ?
    C14 C15 C16 . . 121.61(19) ?
    C14 C15 H15 . . 119.2 ?
    C16 C15 H15 . . 119.2 ?
    C17 C16 C19 . . 118.72(16) ?
    C17 C16 C15 . . 122.57(18) ?
    C19 C16 C15 . . 118.71(17) ?
    C18 C17 C16 . . 120.66(18) ?
    C18 C17 H17 . . 119.7 ?
    C16 C17 H17 . . 119.7 ?
    C17 C18 C5 . . 122.37(18) ?
    C17 C18 H18 . . 118.8 ?
    C5 C18 H18 . . 118.8 ?
    C16 C19 C6 . . 120.14(16) ?
    C16 C19 C20 . . 119.56(16) ?
    C6 C19 C20 . . 120.30(17) ?
    C9 C20 C13 . . 119.65(17) ?
    C9 C20 C19 . . 120.16(16) ?
    C13 C20 C19 . . 120.18(18) ?
    N1 C21 C26 . . 112.10(14) ?
    N1 C21 C22 . . 111.76(14) ?
    C26 C21 C22 . . 111.18(14) ?
    N1 C21 H21 . . 107.2 ?
    C26 C21 H21 . . 107.2 ?
    C22 C21 H21 . . 107.2 ?
    C23 C22 C21 . . 110.36(15) ?
    C23 C22 H22A . . 109.6 ?
    C21 C22 H22A . . 109.6 ?
    C23 C22 H22B . . 109.6 ?
    C21 C22 H22B . . 109.6 ?
    H22A C22 H22B . . 108.1 ?
    C24 C23 C22 . . 111.45(16) ?
    C24 C23 H23A . . 109.3 ?
    C22 C23 H23A . . 109.3 ?
    C24 C23 H23B . . 109.3 ?
    C22 C23 H23B . . 109.3 ?
    H23A C23 H23B . . 108.0 ?
    C23 C24 C25 . . 111.59(16) ?
    C23 C24 H24A . . 109.3 ?
    C25 C24 H24A . . 109.3 ?
    C23 C24 H24B . . 109.3 ?
    C25 C24 H24B . . 109.3 ?
    H24A C24 H24B . . 108.0 ?
    C26 C25 C24 . . 111.40(15) ?
    C26 C25 H25A . . 109.3 ?
    C24 C25 H25A . . 109.3 ?
    C26 C25 H25B . . 109.3 ?
    C24 C25 H25B . . 109.3 ?
    H25A C25 H25B . . 108.0 ?
    C21 C26 C25 . . 109.86(15) ?
    C21 C26 H26A . . 109.7 ?
    C25 C26 H26A . . 109.7 ?
    C21 C26 H26B . . 109.7 ?
    C25 C26 H26B . . 109.7 ?
    H26A C26 H26B . . 108.2 ?
    O2 C27 N2 . . 125.42(16) ?
    O2 C27 N1 . . 120.55(16) ?
    N2 C27 N1 . . 113.96(15) ?
    N2 C28 C33 . . 110.08(14) ?
    N2 C28 C29 . . 111.64(15) ?
    C33 C28 C29 . . 110.95(16) ?
    N2 C28 H28 . . 108.0 ?
    C33 C28 H28 . . 108.0 ?
    C29 C28 H28 . . 108.0 ?
    C28 C29 C30 . . 111.25(16) ?
    C28 C29 H29A . . 109.4 ?
    C30 C29 H29A . . 109.4 ?
    C28 C29 H29B . . 109.4 ?
    C30 C29 H29B . . 109.4 ?
    H29A C29 H29B . . 108.0 ?
    C31 C30 C29 . . 111.98(17) ?
    C31 C30 H30A . . 109.2 ?
    C29 C30 H30A . . 109.2 ?
    C31 C30 H30B . . 109.2 ?
    C29 C30 H30B . . 109.2 ?
    H30A C30 H30B . . 107.9 ?
    C32 C31 C30 . . 111.46(17) ?
    C32 C31 H31A . . 109.3 ?
    C30 C31 H31A . . 109.3 ?
    C32 C31 H31B . . 109.3 ?
    C30 C31 H31B . . 109.3 ?
    H31A C31 H31B . . 108.0 ?
    C31 C32 C33 . . 110.94(17) ?
    C31 C32 H32A . . 109.5 ?
    C33 C32 H32A . . 109.5 ?
    C31 C32 H32B . . 109.5 ?
    C33 C32 H32B . . 109.5 ?
    H32A C32 H32B . . 108.0 ?
    C28 C33 C32 . . 111.45(16) ?
    C28 C33 H33A . . 109.3 ?
    C32 C33 H33A . . 109.3 ?
    C28 C33 H33B . . 109.3 ?
    C32 C33 H33B . . 109.3 ?
    H33A C33 H33B . . 108.0 ?
    C1 N1 C27 . . 123.78(14) ?
    C1 N1 C21 . . 119.09(14) ?
    C27 N1 C21 . . 116.20(13) ?
    C27 N2 C28 . . 121.70(15) ?
    C27 N2 H2A . . 119.8(12) ?
    C28 N2 H2A . . 118.4(12) ?
loop_
    _geom_torsion_atom_site_label_1
    _geom_torsion_atom_site_label_2
    _geom_torsion_atom_site_label_3
    _geom_torsion_atom_site_label_4
    _geom_torsion_site_symmetry_1
    _geom_torsion_site_symmetry_2
    _geom_torsion_site_symmetry_3
    _geom_torsion_site_symmetry_4
    _geom_torsion
    _geom_torsion_publ_flag
    O1 C1 C2 C3 . . . . 25.2(2) ?
    N1 C1 C2 C3 . . . . -154.78(15) ?
    C1 C2 C3 C4 . . . . 72.4(2) ?
    C2 C3 C4 C5 . . . . 173.33(16) ?
    C3 C4 C5 C18 . . . . -97.4(2) ?
    C3 C4 C5 C6 . . . . 79.7(2) ?
    C18 C5 C6 C19 . . . . 0.2(3) ?
    C4 C5 C6 C19 . . . . -176.96(16) ?
    C18 C5 C6 C7 . . . . 179.69(17) ?
    C4 C5 C6 C7 . . . . 2.5(3) ?
    C5 C6 C7 C8 . . . . -179.91(17) ?
    C19 C6 C7 C8 . . . . -0.4(3) ?
    C6 C7 C8 C9 . . . . 0.0(3) ?
    C7 C8 C9 C10 . . . . 179.94(18) ?
    C7 C8 C9 C20 . . . . 0.4(3) ?
    C20 C9 C10 C11 . . . . 0.2(3) ?
    C8 C9 C10 C11 . . . . -179.37(19) ?
    C9 C10 C11 C12 . . . . 0.6(3) ?
    C10 C11 C12 C13 . . . . -0.9(3) ?
    C11 C12 C13 C20 . . . . 0.3(3) ?
    C11 C12 C13 C14 . . . . 179.83(19) ?
    C12 C13 C14 C15 . . . . -179.73(19) ?
    C20 C13 C14 C15 . . . . -0.2(3) ?
    C13 C14 C15 C16 . . . . -0.1(3) ?
    C14 C15 C16 C17 . . . . -179.91(18) ?
    C14 C15 C16 C19 . . . . 0.6(3) ?
    C19 C16 C17 C18 . . . . 0.2(3) ?
    C15 C16 C17 C18 . . . . -179.24(18) ?
    C16 C17 C18 C5 . . . . 0.3(3) ?
    C6 C5 C18 C17 . . . . -0.5(3) ?
    C4 C5 C18 C17 . . . . 176.71(18) ?
    C17 C16 C19 C6 . . . . -0.5(3) ?
    C15 C16 C19 C6 . . . . 178.97(16) ?
    C17 C16 C19 C20 . . . . 179.76(17) ?
    C15 C16 C19 C20 . . . . -0.7(3) ?
    C5 C6 C19 C16 . . . . 0.3(3) ?
    C7 C6 C19 C16 . . . . -179.21(16) ?
    C5 C6 C19 C20 . . . . -179.97(16) ?
    C7 C6 C19 C20 . . . . 0.5(2) ?
    C10 C9 C20 C13 . . . . -0.7(3) ?
    C8 C9 C20 C13 . . . . 178.86(17) ?
    C10 C9 C20 C19 . . . . -179.85(17) ?
    C8 C9 C20 C19 . . . . -0.3(3) ?
    C12 C13 C20 C9 . . . . 0.5(3) ?
    C14 C13 C20 C9 . . . . -179.06(17) ?
    C12 C13 C20 C19 . . . . 179.60(16) ?
    C14 C13 C20 C19 . . . . 0.1(3) ?
    C16 C19 C20 C9 . . . . 179.55(16) ?
    C6 C19 C20 C9 . . . . -0.2(3) ?
    C16 C19 C20 C13 . . . . 0.4(3) ?
    C6 C19 C20 C13 . . . . -179.31(16) ?
    N1 C21 C22 C23 . . . . -176.13(15) ?
    C26 C21 C22 C23 . . . . 57.8(2) ?
    C21 C22 C23 C24 . . . . -55.6(2) ?
    C22 C23 C24 C25 . . . . 54.4(2) ?
    C23 C24 C25 C26 . . . . -54.8(2) ?
    N1 C21 C26 C25 . . . . 176.17(14) ?
    C22 C21 C26 C25 . . . . -57.92(19) ?
    C24 C25 C26 C21 . . . . 56.1(2) ?
    N2 C28 C29 C30 . . . . 178.07(16) ?
    C33 C28 C29 C30 . . . . 54.9(2) ?
    C28 C29 C30 C31 . . . . -54.2(3) ?
    C29 C30 C31 C32 . . . . 54.4(3) ?
    C30 C31 C32 C33 . . . . -54.9(3) ?
    N2 C28 C33 C32 . . . . 179.84(17) ?
    C29 C28 C33 C32 . . . . -56.1(2) ?
    C31 C32 C33 C28 . . . . 56.2(2) ?
    O1 C1 N1 C27 . . . . -178.60(15) ?
    C2 C1 N1 C27 . . . . 1.4(2) ?
    O1 C1 N1 C21 . . . . -10.1(2) ?
    C2 C1 N1 C21 . . . . 169.94(15) ?
    O2 C27 N1 C1 . . . . 118.43(19) ?
    N2 C27 N1 C1 . . . . -64.3(2) ?
    O2 C27 N1 C21 . . . . -50.4(2) ?
    N2 C27 N1 C21 . . . . 126.88(16) ?
    C26 C21 N1 C1 . . . . -82.44(19) ?
    C22 C21 N1 C1 . . . . 151.97(15) ?
    C26 C21 N1 C27 . . . . 86.94(18) ?
    C22 C21 N1 C27 . . . . -38.7(2) ?
    O2 C27 N2 C28 . . . . -5.7(3) ?
    N1 C27 N2 C28 . . . . 177.15(14) ?
    C33 C28 N2 C27 . . . . -147.59(18) ?
    C29 C28 N2 C27 . . . . 88.7(2) ?
loop_
    _geom_hbond_atom_site_label_D
    _geom_hbond_atom_site_label_H
    _geom_hbond_atom_site_label_A
    _geom_hbond_site_symmetry_A
    _geom_hbond_distance_DH
    _geom_hbond_distance_HA
    _geom_hbond_distance_DA
    _geom_hbond_angle_DHA
    N2 H2A O1 2_566 0.855(10) 2.173(10) 3.026(2) 176.4(15)
    C2 H2D O2 2_666 0.99 2.49 3.358(2) 146
    C4 H4B O2 2_666 0.99 2.45 3.302(2) 144
_iucr_refine_instructions_details
;
TITL 40barbam in P-1
CELL 0.71073   9.0505  10.1845  14.5709  99.541  90.315  92.191
ZERR    2.00   0.0015   0.0017   0.0024   0.003   0.003   0.003
LATT 1
SFAC C  H  O  N
UNIT 66 76 4 4
OMIT  -3.00  50.00
L.S. 4
ACTA
BOND $H
FMAP 2
PLAN 3
SIZE 0.11 0.13 0.16
DFIX 0.86 0.01 N2 H2A
CONF
MPLA 16 C5 C6 C7 C8 C9 C10 C11 C12 C13 C14 C15 C16 C17 C18 C19 C20
MPLA 4 C28 N2 C27 H2A
MPLA 4 C27 N1 C21 C1
WGHT  0.031000  0.378400
FVAR  0.223990
TEMP  -173
MOLE 1
C1     1   0.151993  0.485232  0.561980 11.000000  0.022950  0.029420 =
           0.021180  0.001370  0.002770  0.005400
C2     1   0.188798  0.631580  0.562454 11.000000  0.028460  0.026660 =
           0.024160  0.002300  0.004920  0.005160
AFIX 23
H2C    2   0.123181  0.664407  0.517350 11.000000 -1.200000
H2D    2   0.291971  0.642094  0.541799 11.000000 -1.200000
AFIX 0
C3     1   0.171470  0.716537  0.658386 11.000000  0.031670  0.027160 =
           0.028610 -0.000410  0.006290  0.007240
AFIX 23
H3A    2   0.172774  0.811712  0.651639 11.000000 -1.200000
H3B    2   0.074312  0.694086  0.683900 11.000000 -1.200000
AFIX 0
C4     1   0.293160  0.695878  0.726919 11.000000  0.033640  0.042150 =
           0.027680 -0.001530  0.004350  0.011500
AFIX 23
H4A    2   0.284335  0.603302  0.739446 11.000000 -1.200000
H4B    2   0.390618  0.707898  0.698261 11.000000 -1.200000
AFIX 0
C5     1   0.286304  0.791063  0.817853 11.000000  0.029710  0.038580 =
           0.027190  0.000150  0.000110  0.009880
C6     1   0.185419  0.769320  0.887864 11.000000  0.031750  0.028310 =
           0.026950  0.001340 -0.001670  0.008460
C7     1   0.087312  0.654010  0.879471 11.000000  0.044520  0.027320 =
           0.027900  0.000370 -0.001610  0.005230
AFIX 43
H7     2   0.089744  0.588950  0.824697 11.000000 -1.200000
AFIX 0
C8     1  -0.008335  0.635326  0.947171 11.000000  0.042910  0.030760 =
           0.036580  0.007640 -0.002740 -0.001600
AFIX 43
H8     2  -0.071438  0.557455  0.938687 11.000000 -1.200000
AFIX 0
C9     1  -0.017643  0.729241  1.031387 11.000000  0.038070  0.036260 =
           0.031870  0.009780  0.001040  0.007500
C10    1  -0.116086  0.711761  1.102331 11.000000  0.047170  0.045060 =
           0.046200  0.016720  0.009530  0.002680
AFIX 43
H10    2  -0.179612  0.634242  1.095624 11.000000 -1.200000
AFIX 0
C11    1  -0.122073  0.805650  1.181884 11.000000  0.055270  0.064690 =
           0.035520  0.014300  0.017850  0.011550
AFIX 43
H11    2  -0.188957  0.791785  1.229700 11.000000 -1.200000
AFIX 0
C12    1  -0.031869  0.919631  1.192792 11.000000  0.050060  0.052610 =
           0.029220  0.002870  0.008140  0.016140
AFIX 43
H12    2  -0.038584  0.983814  1.247761 11.000000 -1.200000
AFIX 0
C13    1   0.068953  0.942259  1.124562 11.000000  0.040280  0.039140 =
           0.024700  0.002750 -0.000230  0.016320
C14    1   0.164173  1.059308  1.133083 11.000000  0.048710  0.037110 =
           0.028540 -0.006400 -0.005390  0.012290
AFIX 43
H14    2   0.159613  1.124873  1.187463 11.000000 -1.200000
AFIX 0
C15    1   0.259752  1.078506  1.065967 11.000000  0.043580  0.031990 =
           0.036200 -0.001700 -0.007270  0.002830
AFIX 43
H15    2   0.321112  1.157450  1.073947 11.000000 -1.200000
AFIX 0
C16    1   0.271514  0.982525  0.982323 11.000000  0.031400  0.033120 =
           0.030080  0.001390 -0.003470  0.003650
C17    1   0.369893  1.000313  0.911965 11.000000  0.036210  0.038270 =
           0.038470  0.003110 -0.002790 -0.006330
AFIX 43
H17    2   0.433251  1.077951  0.918844 11.000000 -1.200000
AFIX 0
C18    1   0.376368  0.906139  0.832146 11.000000  0.031810  0.050580 =
           0.031370  0.003610  0.005200  0.001210
AFIX 43
H18    2   0.444948  0.920734  0.785397 11.000000 -1.200000
AFIX 0
C19    1   0.178286  0.865582  0.970740 11.000000  0.030770  0.032030 =
           0.026120  0.003250 -0.001870  0.008800
C20    1   0.076988  0.845273  1.042325 11.000000  0.033480  0.033240 =
           0.024660  0.005440 -0.000030  0.010780
C21    1   0.200508  0.250140  0.503267 11.000000  0.027210  0.024590 =
           0.028810  0.000980  0.008760  0.002390
AFIX 13
H21    2   0.101061  0.234684  0.530005 11.000000 -1.200000
AFIX 0
C22    1   0.205092  0.161226  0.408144 11.000000  0.036360  0.032130 =
           0.028760 -0.000980 -0.000280  0.007680
AFIX 23
H22A   2   0.127886  0.187011  0.366901 11.000000 -1.200000
H22B   2   0.302442  0.173503  0.379418 11.000000 -1.200000
AFIX 0
C23    1   0.179548  0.015729  0.417945 11.000000  0.039860  0.030950 =
           0.037800 -0.006120  0.003720  0.000170
AFIX 23
H23A   2   0.077868  0.001879  0.440165 11.000000 -1.200000
H23B   2   0.188965 -0.040931  0.356288 11.000000 -1.200000
AFIX 0
C24    1   0.289576 -0.025916  0.485651 11.000000  0.050680  0.026030 =
           0.041850  0.003790  0.004120  0.004320
AFIX 23
H24A   2   0.390025 -0.023764  0.459247 11.000000 -1.200000
H24B   2   0.264755 -0.118554  0.494311 11.000000 -1.200000
AFIX 0
C25    1   0.288728  0.065626  0.579919 11.000000  0.048390  0.030300 =
           0.034180  0.007130  0.002730  0.003070
AFIX 23
H25A   2   0.192235  0.054753  0.610011 11.000000 -1.200000
H25B   2   0.366764  0.039809  0.620575 11.000000 -1.200000
AFIX 0
C26    1   0.315133  0.211211  0.569593 11.000000  0.036060  0.029430 =
           0.025390  0.002400  0.003900  0.001220
AFIX 23
H26A   2   0.308339  0.268649  0.631159 11.000000 -1.200000
H26B   2   0.415560  0.224395  0.545239 11.000000 -1.200000
AFIX 0
C27    1   0.317445  0.428502  0.426813 11.000000  0.029070  0.024230 =
           0.023720 -0.003370  0.008400  0.003580
C28    1   0.347957  0.548409  0.295998 11.000000  0.030980  0.032030 =
           0.023830  0.003910  0.008820  0.001710
AFIX 13
H28    2   0.451894  0.564504  0.320039 11.000000 -1.200000
AFIX 0
C29    1   0.349795  0.447408  0.206843 11.000000  0.051540  0.030570 =
           0.027660  0.001850  0.006460  0.005820
AFIX 23
H29A   2   0.247069  0.424786  0.184353 11.000000 -1.200000
H29B   2   0.394021  0.364806  0.219690 11.000000 -1.200000
AFIX 0
C30    1   0.438225  0.501659  0.131531 11.000000  0.081380  0.050890 =
           0.033800  0.008060  0.024920  0.018260
AFIX 23
H30A   2   0.543795  0.512286  0.150476 11.000000 -1.200000
H30B   2   0.430279  0.436724  0.072930 11.000000 -1.200000
AFIX 0
C31    1   0.383881  0.634943  0.114365 11.000000  0.062520  0.053300 =
           0.033990  0.018820  0.012250  0.003710
AFIX 23
H31A   2   0.449149  0.669992  0.068980 11.000000 -1.200000
H31B   2   0.282826  0.622126  0.087186 11.000000 -1.200000
AFIX 0
C32    1   0.382155  0.734809  0.203214 11.000000  0.059470  0.035190 =
           0.045770  0.014040  0.009780  0.003410
AFIX 23
H32A   2   0.339264  0.818077  0.190558 11.000000 -1.200000
H32B   2   0.484758  0.756222  0.226336 11.000000 -1.200000
AFIX 0
C33    1   0.291330  0.679985  0.277754 11.000000  0.062820  0.033620 =
           0.039210  0.004960  0.019110  0.011420
AFIX 23
H33A   2   0.296155  0.745367  0.336208 11.000000 -1.200000
H33B   2   0.186569  0.667288  0.257193 11.000000 -1.200000
AFIX 0
H2A    2   0.166392  0.511994  0.368729 11.000000  0.027560
N1     4   0.214907  0.393660  0.495569 11.000000  0.028470  0.023830 =
           0.024530  0.001810  0.009130  0.004790
N2     4   0.259115  0.498930  0.367695 11.000000  0.027240  0.036000 =
           0.026780  0.006130  0.009480  0.008050
O1     3   0.067563  0.448407  0.619645 11.000000  0.033450  0.032270 =
           0.028000  0.002330  0.013610  0.004090
O2     3   0.442664  0.389794  0.424180 11.000000  0.028370  0.041300 =
           0.037100  0.007520  0.010260  0.008100
Q1     1   0.031600  0.482700  0.561800 11.000000  0.050000      0.19
Q2     1   0.085400  0.886300  1.086500 11.000000  0.050000      0.19
Q3     1   0.172500  0.466500  0.617700 11.000000  0.050000      0.18
HKLF 4
END
;
data_global
_journal_date_recd_electronic     2015-08-05
_journal_date_accepted     2015-08-26
_journal_name_full     'Acta Crystallographica, Section E'
_journal_year     2015
_journal_volume     71
_journal_issue     10
_journal_page_first     o737
_journal_page_last     o738
_journal_paper_category     HO
_journal_paper_doi     10.1107/S2056989015015996
_journal_coeditor_code     IS5410
_publ_contact_author_name     'Victor Barba'
_publ_contact_author_address
;
Centro de Investigaci\'ones Qu\'imicas. Universidad
Aut\'onoma
del Estado de Morelos, Av. Universidad No. 1001, Col., Chamilpa, C.P. 62209,
Cuernavaca Mor., Mexico
;
_publ_contact_author_email     'vbarba@uaem.mx'
_publ_contact_author_fax     '777 3297997'
_publ_contact_author_phone     '777 3297997'
_publ_section_title
;
Crystal structure of 1,3-dicyclohexyl-1-[3-(pyren-1-yl)propanoyl]urea
;
loop_
    _publ_author_name
    _publ_author_footnote
    _publ_author_address
    'Gonz\'alez-Ju\'arez, Edgar' .
;
Centro de Investigaci\'on en Ingenier\'ia y Ciencias Aplicadas
Universidad Aut\'onoma del estado de Morelos
Av. Universidad No. 1001 Col. Chamilpa
CP 62209
Cuernavaca Mor.
Mexico
;
    'G\"uizado-Rodr\'iguez, Marisol' .
;
Centro de Investigaci\'on en Ingenier\'ia y Ciencias Aplicadas
Universidad Aut\'onoma del estado de Morelos
Av. Universidad No. 1001 Col. Chamilpa
CP 62209
Cuernavaca Mor.
Mexico
;
    'Barba, Victor' .
;
Centro de Investigaci\'ones Qu\'imicas
Universidad Aut\'onoma del Estado de Morelos
Av. Universidad No. 1001 Col. Chamilpa
CP 62209,
Cuernavaca Mor.
Mexico
;
    'Tlahuext, Hugo' .
;
Centro de Investigaci\'ones Qu\'imicas
Universidad Aut\'onoma del Estado de Morelos
Av. Universidad No. 1001 Col. Chamilpa
CP 62209,
Cuernavaca Mor.
Mexico
;
_publ_section_synopsis     .
