# Supplementary material for: Crystal structure of 1,3-di­cyclo­hexyl-1-[3-(pyren-1-yl)prop­anoyl]urea
Source: Acta Crystallogr E Crystallogr Commun. 2015 Sep 12;71(Pt 10):o737–8. doi: 10.1107/S2056989015015996 (PMC4647353; doi:10.1107/S2056989015015996)
Supplement: Supplementary file 2 [file e-71-0o737-Isup2.hkl]

# 
# h,k,l, Fc-squared, Fo-squared, sigma(Fo-squared) and status flag 
# 
data_I
_shelx_title ' 40barbam in P-1' 
_shelx_refln_list_code          4 
_shelx_F_calc_maximum      138.86 
_exptl_crystal_F_000       532.00 
_reflns_d_resolution_high  0.8409 
 
loop_ 
 _symmetry_equiv_pos_as_xyz 
 'x, y, z' 
 '-x, -y, -z' 
 
_cell_length_a     9.0505 
_cell_length_b    10.1845 
_cell_length_c    14.5709 
_cell_angle_alpha  99.541 
_cell_angle_beta   90.315 
_cell_angle_gamma  92.191 
 
_shelx_F_squared_multiplier     1.000 
 
loop_ 
 _refln_index_h 
 _refln_index_k 
 _refln_index_l 
 _refln_F_squared_calc 
 _refln_F_squared_meas 
 _refln_F_squared_sigma 
 _refln_observed_status 
   1   0   0     1405.99     1420.13     64.16 o 
   2   0   0     7888.87     7524.27    338.16 o 
   3   0   0      232.83      213.29     10.13 o 
   4   0   0       68.49       58.87      3.65 o 
   5   0   0       22.46       24.82      2.04 o 
   6   0   0       35.72       37.72      2.80 o 
   7   0   0       12.53       12.71      1.90 o 
   8   0   0      252.47      230.23     19.88 o 
   9   0   0      111.71      110.45      9.67 o 
 -10   1   0      474.87      528.68     39.16 o 
  -9   1   0       46.90       57.94      6.61 o 
  -8   1   0       26.10       21.88      2.38 o 
  -7   1   0       21.07       20.51      2.61 o 
  -6   1   0        0.07        0.02      1.01 o 
  -5   1   0       97.04       93.35      5.26 o 
  -4   1   0        7.76        9.44      1.29 o 
  -3   1   0        2.49        6.28      1.50 o 
  -2   1   0       52.99       58.81      2.80 o 
  -1   1   0       68.06       56.87      3.14 o 
   0   1   0      201.51      213.56      9.85 o 
   1   1   0     1691.33     1691.11     76.17 o 
   2   1   0     2192.13     2261.27    101.78 o 
   3   1   0        0.03        2.49      1.64 o 
   4   1   0       79.05       69.86      3.83 o 
   5   1   0       80.78       81.01      4.53 o 
   6   1   0       14.13       17.97      2.07 o 
   7   1   0        2.53        5.65      1.46 o 
   8   1   0      106.38      103.42     10.16 o 
   9   1   0      322.75      263.46     21.31 o 
  10   1   0      145.26      117.79     16.74 o 
 -10   2   0      246.07      249.05     18.18 o 
  -9   2   0       30.22       38.06      5.53 o 
  -8   2   0       92.76      100.33      6.78 o 
  -7   2   0       21.75       23.71      3.74 o 
  -6   2   0      234.92      221.35     10.93 o 
  -5   2   0      271.81      274.90     13.25 o 
  -4   2   0       39.11       39.67      2.49 o 
  -3   2   0       35.83       42.47      2.51 o 
  -2   2   0        8.85       10.34      1.41 o 
  -1   2   0       31.33       29.16      1.98 o 
   0   2   0     1089.22     1087.48     49.30 o 
   1   2   0     1973.12     1939.04     87.50 o 
   2   2   0       15.45       11.35      1.50 o 
   3   2   0     1425.61     1504.44     67.52 o 
   4   2   0        0.20        1.08      0.81 o 
   5   2   0       61.51       56.28      2.93 o 
   6   2   0       20.61       24.74      2.30 o 
   7   2   0        1.34        1.93      1.58 o 
   8   2   0        2.95        8.66      2.60 o 
   9   2   0       38.85       42.63      5.17 o 
  10   2   0      163.16      108.42     15.94 o 
 -10   3   0       34.31       44.58      7.08 o 
  -9   3   0       15.08       16.42      3.80 o 
  -8   3   0       81.21       89.95      6.31 o 
  -7   3   0      272.39      234.90     17.35 o 
  -6   3   0       19.48       16.84      2.34 o 
  -5   3   0      310.86      295.01     14.25 o 
  -4   3   0        0.13        0.18      0.56 o 
  -3   3   0        1.10        0.92      0.45 o 
  -2   3   0       42.21       43.63      2.56 o 
  -1   3   0     1113.00     1107.88     50.55 o 
   0   3   0      611.33      617.75     28.36 o 
   1   3   0      891.92      857.30     38.96 o 
   2   3   0       43.91       47.84      2.70 o 
   3   3   0      538.26      629.77     35.08 o 
   4   3   0      123.32      146.36      7.26 o 
   5   3   0       13.51       18.54      1.96 o 
   6   3   0       12.68       17.89      4.03 o 
   7   3   0        4.19        6.90      2.39 o 
   8   3   0       14.40       20.24      4.62 o 
   9   3   0        2.50        4.55      3.09 o 
  10   3   0       44.77       46.84     10.96 o 
 -10   4   0        6.73        8.36      8.07 o 
  -9   4   0        0.13        2.25      3.99 o 
  -8   4   0      102.97       80.86      7.55 o 
  -7   4   0       62.31       67.08      5.52 o 
  -6   4   0       59.24       51.79      4.11 o 
  -5   4   0       95.17       80.48      5.36 o 
  -4   4   0      246.16      217.25     12.00 o 
  -3   4   0       48.98       44.04      2.73 o 
  -2   4   0      148.81      145.35      7.28 o 
  -1   4   0     1346.34     1363.79     62.16 o 
   0   4   0      639.86      636.54     29.28 o 
   1   4   0      743.22      712.47     32.72 o 
   2   4   0      815.01      842.41     38.26 o 
   3   4   0      222.59      233.00     11.09 o 
   4   4   0       29.64       46.90      2.87 o 
   5   4   0       44.25       52.62      4.31 o 
   6   4   0       27.61       30.44      3.90 o 
   7   4   0       53.25       58.66      5.44 o 
   8   4   0        0.95        4.26      3.06 o 
   9   4   0      188.09      212.46     23.22 o 
  -9   5   0       11.42       15.70      3.83 o 
  -8   5   0       46.54       38.19      7.77 o 
  -7   5   0        1.46        0.33      1.58 o 
  -6   5   0        7.68        9.70      2.09 o 
  -5   5   0        5.09        5.46      1.72 o 
  -4   5   0      154.89      142.35      8.47 o 
  -3   5   0       44.02       40.72      2.76 o 
  -2   5   0      117.65      102.20      5.52 o 
  -1   5   0      279.20      298.42     14.23 o 
   0   5   0       43.04       47.52      2.93 o 
   1   5   0     1129.21     1142.36     51.78 o 
   2   5   0      709.29      807.23     36.94 o 
   3   5   0       45.42       53.84      4.16 o 
   4   5   0       91.45       85.85      6.10 o 
   5   5   0        4.84        6.74      2.11 o 
   6   5   0        4.17        5.48      2.25 o 
   7   5   0       96.04       91.60      7.20 o 
   8   5   0       68.31       80.67     10.76 o 
   9   5   0      105.64      120.33     12.46 o 
  -9   6   0        8.90       11.20      3.89 o 
  -8   6   0       10.59       10.85      3.45 o 
  -7   6   0      119.14      112.91      9.47 o 
  -6   6   0       70.06       61.58      6.34 o 
  -5   6   0      253.81      227.96     13.11 o 
  -4   6   0      335.93      313.29     17.20 o 
  -3   6   0      118.31      111.05      7.95 o 
  -2   6   0      207.81      187.40      9.54 o 
  -1   6   0       73.08       68.71      4.09 o 
   0   6   0        1.00        1.91      0.89 o 
   1   6   0        2.38        4.83      1.19 o 
   2   6   0        4.24        5.08      1.43 o 
   3   6   0        6.22        4.58      1.65 o 
   4   6   0      108.43      110.39      7.69 o 
   5   6   0        3.41        1.64      1.96 o 
   6   6   0        6.52        5.36      2.30 o 
   7   6   0        0.31        0.27      2.83 o 
   8   6   0       11.07        8.49      5.38 o 
   9   6   0       17.40       28.15      6.48 o 
  -8   7   0        1.22        2.19      2.58 o 
  -7   7   0       86.36       78.61      7.90 o 
  -6   7   0      166.27      154.85      9.85 o 
  -5   7   0      312.57      284.67     16.11 o 
  -4   7   0      298.55      256.07     14.61 o 
  -3   7   0      127.28      132.96      8.28 o 
  -2   7   0       62.22       55.45      4.32 o 
  -1   7   0       19.95       20.27      2.41 o 
   0   7   0       42.72       40.39      5.21 o 
   1   7   0       12.48       11.48      2.09 o 
   2   7   0       36.92       39.07      3.60 o 
   3   7   0       18.99       18.40      3.35 o 
   4   7   0        5.03        7.42      2.22 o 
   5   7   0      179.92      158.80     10.71 o 
   6   7   0        3.53        4.08      2.15 o 
   7   7   0       54.69       50.61     10.76 o 
   8   7   0       14.52       21.70      5.00 o 
  -8   8   0       20.31       34.89      9.17 o 
  -7   8   0        0.71        2.96      2.41 o 
  -6   8   0       34.78       43.31      4.27 o 
  -5   8   0      500.07      455.25     24.84 o 
  -4   8   0       60.46       59.25      7.72 o 
  -3   8   0      288.15      257.60     14.83 o 
  -2   8   0        0.07        0.16      1.65 o 
  -1   8   0        2.74        3.91      2.27 o 
   0   8   0       19.62       25.95      3.13 o 
   1   8   0       16.12       21.87      2.97 o 
   2   8   0        0.11       -0.33      1.52 o 
   3   8   0      212.52      169.32     11.13 o 
   4   8   0      142.75      124.61      8.97 o 
   5   8   0      472.92      383.50     22.98 o 
   6   8   0        8.18        8.69      3.63 o 
   7   8   0        0.50       -0.88      3.79 o 
  -7   9   0       11.77       10.65      3.64 o 
  -6   9   0       32.71       35.08      5.78 o 
  -5   9   0      101.11       98.99      7.43 o 
  -4   9   0      111.62      117.93      8.18 o 
  -3   9   0      171.77      160.13     10.21 o 
  -2   9   0        3.54        5.95      2.39 o 
  -1   9   0      221.88      201.76     15.41 o 
   0   9   0       45.81       42.02      6.98 o 
   1   9   0       11.94       12.81      2.62 o 
   2   9   0       11.50       13.71      2.77 o 
   3   9   0      147.90      125.23      9.06 o 
   4   9   0        2.80        4.96      2.58 o 
   5   9   0       34.68       38.61      4.98 o 
   6   9   0        0.15       -2.89      2.25 o 
  -6  10   0       14.80       21.64      4.74 o 
  -5  10   0      110.73      117.94      8.45 o 
  -4  10   0       17.41       29.54      6.73 o 
  -3  10   0       30.79       32.73      5.68 o 
  -2  10   0      116.65      116.34     10.27 o 
  -1  10   0      323.82      308.41     22.46 o 
   0  10   0        4.39        4.41      2.69 o 
   1  10   0        0.92        2.75      2.69 o 
   2  10   0        2.59        3.91      2.27 o 
   3  10   0       62.80       56.09      5.42 o 
   4  10   0       14.56       16.16      3.39 o 
   5  10   0       21.49       31.91      6.13 o 
  -4  11   0       60.00       74.21      7.90 o 
  -3  11   0      400.41      424.98     30.35 o 
  -2  11   0      160.05      168.50     14.02 o 
  -1  11   0       20.37       23.89      4.93 o 
   0  11   0       29.24       34.41      5.59 o 
   1  11   0       64.06       50.04      6.43 o 
   2  11   0        2.17        3.96      3.13 o 
   3  11   0       12.70       22.28      5.16 o 
   0 -12   1        2.50        5.03      3.08 o 
   1 -12   1        0.54        6.73      3.08 o 
  -4 -11   1        0.07        2.76      2.95 o 
  -3 -11   1       46.32       67.40      6.66 o 
  -2 -11   1       42.17       41.41      6.23 o 
  -1 -11   1       31.02       38.99      5.90 o 
   0 -11   1       37.54       37.71      5.82 o 
   1 -11   1        1.15        3.28      2.74 o 
   2 -11   1      106.19      125.18     22.62 o 
   3 -11   1      291.18      294.49     25.81 o 
   4 -11   1      167.15      177.19     19.53 o 
  -5 -10   1       14.33       17.29      7.27 o 
  -4 -10   1       37.92       32.78      5.99 o 
  -3 -10   1        0.02        0.83      2.24 o 
  -2 -10   1       91.13       87.82      6.98 o 
  -1 -10   1       22.33       21.33      4.29 o 
   0 -10   1        2.74        4.20      2.80 o 
   1 -10   1        1.11        1.90      2.72 o 
   2 -10   1      114.01      118.71     18.93 o 
   3 -10   1      105.70      108.97      7.84 o 
   4 -10   1        7.25        6.35      2.67 o 
   5 -10   1       52.87       54.56      6.53 o 
   6 -10   1        1.21        0.84      5.18 o 
  -6  -9   1        0.28        0.13      2.72 o 
  -5  -9   1        0.01        1.35      2.75 o 
  -4  -9   1        2.69        1.62      2.05 o 
  -3  -9   1      179.69      139.80      9.60 o 
  -2  -9   1        0.01        1.80      1.77 o 
  -1  -9   1       13.82       12.33      2.56 o 
   0  -9   1        4.24        2.28      4.48 o 
   1  -9   1        2.68        1.99      2.20 o 
   2  -9   1      358.28      332.47     18.67 o 
   3  -9   1      142.15      137.65      9.06 o 
   4  -9   1      134.88      130.50      8.88 o 
   5  -9   1      287.38      261.63     28.20 o 
   6  -9   1        0.08        1.18      2.43 o 
   7  -9   1        1.01        0.12      2.47 o 
  -7  -8   1        0.45        7.69      3.51 o 
  -6  -8   1       54.56       49.12      7.33 o 
  -5  -8   1       95.87       76.66     12.86 o 
  -4  -8   1       34.23       44.91      4.60 o 
  -3  -8   1      104.26       98.07      7.10 o 
  -2  -8   1       17.46       16.94      2.76 o 
  -1  -8   1        1.14        1.06      1.58 o 
   0  -8   1        8.31        8.03      1.68 o 
   1  -8   1       19.14       22.29      3.10 o 
   2  -8   1       21.96       25.32      3.66 o 
   3  -8   1      209.52      181.68     11.00 o 
   4  -8   1       46.60       51.86      4.72 o 
   5  -8   1      287.01      258.39     14.99 o 
   6  -8   1       69.66       58.06      6.63 o 
   7  -8   1       67.17       68.74      9.47 o 
   8  -8   1        4.96        7.70      3.28 o 
  -8  -7   1       26.37       41.32      7.26 o 
  -7  -7   1       28.31       33.08      6.68 o 
  -6  -7   1        0.52        1.59      2.54 o 
  -5  -7   1       10.97       13.30      2.78 o 
  -4  -7   1      148.87      133.40      9.08 o 
  -3  -7   1        2.62        2.27      1.52 o 
  -2  -7   1        5.22        8.18      1.76 o 
  -1  -7   1       25.19       23.06      2.38 o 
   0  -7   1      116.24      115.97      6.33 o 
   1  -7   1        3.68        1.05      1.01 o 
   2  -7   1      135.47      113.55      7.20 o 
   3  -7   1        0.02        0.91      1.42 o 
   4  -7   1      259.56      240.21     13.73 o 
   5  -7   1        3.11        5.76      1.96 o 
   6  -7   1        0.50       -1.14      2.02 o 
   7  -7   1        0.78        3.08      2.49 o 
   8  -7   1       26.33       25.71      8.57 o 
   9  -7   1        0.16        2.08      2.92 o 
  -9  -6   1       12.80       16.26      7.67 o 
  -8  -6   1       18.90       28.36      5.70 o 
  -7  -6   1       16.56       16.28      4.51 o 
  -6  -6   1       47.89       50.70      4.78 o 
  -5  -6   1       26.17       32.20      3.90 o 
  -4  -6   1        4.30        8.40      2.07 o 
  -3  -6   1       11.37        7.94      1.76 o 
  -2  -6   1        6.86        3.03      1.02 o 
  -1  -6   1       95.03       98.13      5.41 o 
   0  -6   1      114.63      121.33      6.41 o 
   1  -6   1      344.10      365.17     17.41 o 
   2  -6   1      394.16      403.35     19.25 o 
   3  -6   1       52.64       60.92      4.37 o 
   4  -6   1        0.09        0.91      1.34 o 
   5  -6   1      302.33      265.71     14.99 o 
   6  -6   1       46.79       54.18      4.58 o 
   7  -6   1       23.36       23.40      6.58 o 
   8  -6   1       58.86       45.25      5.90 o 
   9  -6   1       34.80       40.84      6.15 o 
  -9  -5   1      153.31      163.91     22.92 o 
  -8  -5   1      130.87      136.52     24.81 o 
  -7  -5   1      260.01      241.66     24.81 o 
  -6  -5   1       40.08       40.04      4.52 o 
  -5  -5   1       62.65       64.39      5.13 o 
  -4  -5   1        8.02       12.71      2.18 o 
  -3  -5   1        7.80        6.89      1.47 o 
  -2  -5   1      216.01      227.32     11.00 o 
  -1  -5   1       30.50       36.30      2.43 o 
   0  -5   1     1436.84     1477.25     67.06 o 
   1  -5   1       32.64       32.41      2.27 o 
   2  -5   1      568.73      574.52     26.82 o 
   3  -5   1        6.78        7.10      1.10 o 
   4  -5   1       19.35       15.69      2.15 o 
   5  -5   1        0.05       -1.23      1.21 o 
   6  -5   1        0.75        1.50      2.00 o 
   7  -5   1        1.39        3.37      2.35 o 
   8  -5   1       89.56       84.75      8.08 o 
   9  -5   1       37.24       42.74      9.57 o 
 -10  -4   1       28.54       40.20      9.67 o 
  -9  -4   1       95.30      104.56     12.86 o 
  -8  -4   1        2.86        4.65      3.17 o 
  -7  -4   1      210.29      189.48     12.29 o 
  -6  -4   1        3.42        3.33      1.84 o 
  -5  -4   1        4.55        4.53      1.69 o 
  -4  -4   1       14.38       14.93      1.70 o 
  -3  -4   1       74.00       59.79      3.45 o 
  -2  -4   1       78.09      101.03      5.24 o 
  -1  -4   1     2609.64     2734.10    123.32 o 
   0  -4   1      240.18      269.07     12.78 o 
   1  -4   1      453.56      463.27     21.59 o 
   2  -4   1     1004.70     1005.16     46.05 o 
   3  -4   1      472.94      475.11     22.28 o 
   4  -4   1       33.87       30.19      2.17 o 
   5  -4   1       46.02       47.94      3.21 o 
   6  -4   1       79.65       83.21      5.66 o 
   7  -4   1      133.03      135.50     10.69 o 
   8  -4   1       23.20       26.39      9.27 o 
   9  -4   1        0.34       -0.82      2.41 o 
  10  -4   1        1.47        3.10      4.29 o 
 -10  -3   1        2.63        1.06      5.38 o 
  -9  -3   1       12.18       24.20      4.93 o 
  -8  -3   1      468.56      503.41     76.83 o 
  -7  -3   1       10.25       16.68      3.13 o 
  -6  -3   1       30.54       37.27      2.92 o 
  -5  -3   1       40.08       43.35      2.87 o 
  -4  -3   1       81.71       75.73      4.17 o 
  -3  -3   1     1955.82     2105.80    114.77 o 
  -2  -3   1      313.74      356.65     16.37 o 
  -1  -3   1      148.56      153.45      7.43 o 
   0  -3   1      415.67      358.98     16.71 o 
   1  -3   1       94.43      100.78      5.10 o 
   2  -3   1      187.40      176.73      8.54 o 
   3  -3   1       62.28       62.10      3.46 o 
   4  -3   1      187.84      181.75      9.00 o 
   5  -3   1       39.02       39.13      2.65 o 
   6  -3   1        8.44       11.94      1.57 o 
   7  -3   1        0.30        4.06      1.49 o 
   8  -3   1      271.84      282.89     19.66 o 
   9  -3   1       64.73       61.81      6.88 o 
  10  -3   1       13.30       14.70      6.38 o 
 -10  -2   1       32.96       42.39      7.03 o 
  -9  -2   1       77.05       98.77     21.13 o 
  -8  -2   1       60.44       70.41      7.15 o 
  -7  -2   1        5.70        6.38      2.30 o 
  -6  -2   1       32.65       39.92      2.58 o 
  -5  -2   1       13.61       10.27      2.13 o 
  -4  -2   1       45.20       43.45      2.40 o 
  -3  -2   1      587.45      621.66     28.28 o 
  -2  -2   1      131.90      126.21      6.05 o 
  -1  -2   1       54.74       53.20      2.74 o 
   0  -2   1     1048.83     1012.53     46.02 o 
   1  -2   1    12264.09    12105.10    540.66 o 
   2  -2   1     3374.50     3487.22    156.65 o 
   3  -2   1      199.94      205.27      9.84 o 
   4  -2   1       24.50       32.48      2.16 o 
   5  -2   1     1008.07      945.24     38.65 o 
   6  -2   1       10.87       11.90      1.53 o 
   7  -2   1      408.49      417.19     19.89 o 
   8  -2   1        1.71        2.23      2.58 o 
   9  -2   1        9.58        8.83      3.45 o 
  10  -2   1       38.79       46.69      6.61 o 
 -10  -1   1      134.43      147.09     19.53 o 
  -9  -1   1      728.60      706.14     85.80 o 
  -8  -1   1      272.68      240.52     12.30 o 
  -7  -1   1       20.23       23.02      4.52 o 
  -6  -1   1       26.83       28.96      2.61 o 
  -5  -1   1      215.17      212.63     10.49 o 
  -4  -1   1        5.41        3.85      0.87 o 
  -3  -1   1      811.69      779.26     30.67 o 
  -2  -1   1      330.61      334.58     15.39 o 
  -1  -1   1     1058.28     1168.63     52.94 o 
   0  -1   1     4990.84     5114.31    230.34 o 
   1  -1   1       10.00       32.74      2.18 o 
   2  -1   1    12178.84    12003.72    535.39 o 
   3  -1   1      715.67      732.99     33.19 o 
   4  -1   1      298.41      313.35     14.73 o 
   5  -1   1        1.17        2.48      0.94 o 
   6  -1   1       53.79       55.59      3.57 o 
   7  -1   1       64.77       57.04      3.92 o 
   8  -1   1        3.48        6.71      1.74 o 
   9  -1   1      126.08      121.14     26.71 o 
  10  -1   1        0.35        5.02      6.48 o 
 -10   0   1        2.96        6.58      5.18 o 
  -9   0   1        0.99        2.77      1.85 o 
  -8   0   1      147.03      132.87     12.97 o 
  -7   0   1        1.49        1.20      1.19 o 
  -6   0   1       18.47       16.80      2.08 o 
  -5   0   1       25.46       24.11      2.25 o 
  -4   0   1      824.32      774.55     35.22 o 
  -3   0   1      403.18      381.90     17.62 o 
  -2   0   1      425.46      375.14     17.26 o 
  -1   0   1      878.01      925.82     36.44 o 
   0   0   1       20.69        0.00      0.20 o 
   1   0   1      625.53      653.34     29.50 o 
   2   0   1    15835.16    15372.36    691.68 o 
   3   0   1     1233.23     1166.48     52.62 o 
   4   0   1        0.62        2.94      0.82 o 
   5   0   1        0.46        1.59      1.15 o 
   6   0   1      116.06      112.01      6.79 o 
   7   0   1        5.55        6.41      1.55 o 
   8   0   1      677.11      652.79     34.80 o 
   9   0   1       82.72       89.44     15.87 o 
  10   0   1       18.03       11.16      6.58 o 
 -10   1   1       92.36       92.48     12.56 o 
  -9   1   1        3.50        4.48      2.33 o 
  -8   1   1      177.30      168.82      8.95 o 
  -7   1   1      103.16       98.32      5.62 o 
  -6   1   1      331.02      341.42     16.26 o 
  -5   1   1      134.57      122.18      6.31 o 
  -4   1   1       59.55       53.03      3.09 o 
  -3   1   1        0.02        1.20      0.56 o 
  -2   1   1     8020.33     8229.72    369.10 o 
  -1   1   1     3345.93     3428.46    170.33 o 
   0   1   1     2838.49     3014.66    135.28 o 
   1   1   1     7211.58     7531.03    408.96 o 
   2   1   1     5885.36     5718.31    256.97 o 
   3   1   1       79.76       68.77      3.71 o 
   4   1   1      180.65      173.23      8.46 o 
   5   1   1       14.27       17.26      1.94 o 
   6   1   1        7.34       12.23      1.76 o 
   7   1   1       30.96       32.28      3.11 o 
   8   1   1       18.79       23.62      3.94 o 
   9   1   1       24.70       19.61      4.79 o 
  10   1   1       94.35      104.05     11.66 o 
 -10   2   1       33.34       39.46      9.57 o 
  -9   2   1       48.95       54.86      4.94 o 
  -8   2   1       64.89       58.71      4.87 o 
  -7   2   1        9.01       17.98      3.72 o 
  -6   2   1      481.99      478.25     22.39 o 
  -5   2   1       39.46       39.53      2.39 o 
  -4   2   1        2.06        3.34      0.70 o 
  -3   2   1        2.88        5.10      1.01 o 
  -2   2   1      120.67      113.15      6.28 o 
  -1   2   1      575.27      555.33     28.07 o 
   0   2   1      332.24      344.41     15.74 o 
   1   2   1     2428.15     2466.97    134.27 o 
   2   2   1      355.20      349.96     16.07 o 
   3   2   1      143.24      132.64      6.55 o 
   4   2   1      135.74      128.79      6.45 o 
   5   2   1       50.11       57.21      3.49 o 
   6   2   1      159.82      156.34      8.14 o 
   7   2   1        9.20        8.62      2.17 o 
   8   2   1        1.79        3.14      2.11 o 
   9   2   1       12.14       13.64      4.31 o 
  10   2   1       13.05       13.55      5.98 o 
 -10   3   1       22.92       26.12      5.07 o 
  -9   3   1       38.93       41.11      7.18 o 
  -8   3   1      173.31      158.51      9.85 o 
  -7   3   1        0.16       -0.72      1.32 o 
  -6   3   1       16.85       20.92      2.46 o 
  -5   3   1      285.58      294.83     14.27 o 
  -4   3   1        0.09        0.75      0.56 o 
  -3   3   1       50.00       50.23      5.35 o 
  -2   3   1      166.67      166.10      9.11 o 
  -1   3   1      374.43      375.40     17.50 o 
   0   3   1        0.36        1.71      0.54 o 
   1   3   1     2303.16     2332.95    104.60 o 
   2   3   1       76.98       73.06      4.80 o 
   3   3   1     1609.76     1778.51     96.80 o 
   4   3   1      383.77      404.89     23.00 o 
   5   3   1        0.92        1.00      1.47 o 
   6   3   1        8.57        8.00      2.05 o 
   7   3   1       14.33       12.13      3.00 o 
   8   3   1        0.30        4.60      2.37 o 
   9   3   1        6.91       11.80      3.32 o 
  10   3   1        6.44        9.77      6.38 o 
 -10   4   1       17.17       22.43      4.72 o 
  -9   4   1       64.27       68.64      7.52 o 
  -8   4   1        2.56        2.92      2.38 o 
  -7   4   1       53.11       56.22      4.69 o 
  -6   4   1        3.36        2.55      1.49 o 
  -5   4   1      149.33      135.17      8.13 o 
  -4   4   1      413.81      410.24     21.63 o 
  -3   4   1       18.61       16.69      3.49 o 
  -2   4   1      119.30      115.91      5.98 o 
  -1   4   1        0.23        0.61      0.54 o 
   0   4   1      132.77      128.65      6.46 o 
   1   4   1     2697.32     2764.90    124.00 o 
   2   4   1       50.12       54.97      4.01 o 
   3   4   1      118.70      125.54      8.00 o 
   4   4   1      197.28      235.00     15.83 o 
   5   4   1        0.25        1.24      1.35 o 
   6   4   1       45.02       50.69      4.64 o 
   7   4   1        7.24       11.09      2.73 o 
   8   4   1        0.06       -0.42      2.73 o 
   9   4   1       79.42      107.79     16.24 o 
  -9   5   1       11.11        9.63      3.35 o 
  -8   5   1       47.74       53.60      7.70 o 
  -7   5   1        0.50        1.55      1.71 o 
  -6   5   1        4.34        3.69      1.74 o 
  -5   5   1      115.97      102.03      6.63 o 
  -4   5   1       93.16      102.24      6.52 o 
  -3   5   1      943.96      927.58     47.35 o 
  -2   5   1      113.11      121.96      6.41 o 
  -1   5   1       36.26       29.10      2.15 o 
   0   5   1       42.01       51.13      3.13 o 
   1   5   1      489.12      495.80     23.01 o 
   2   5   1       90.72       79.10      4.66 o 
   3   5   1       15.83       16.84      2.43 o 
   4   5   1       26.88       29.00      3.45 o 
   5   5   1       19.77       26.17      3.56 o 
   6   5   1       49.48       44.08      4.66 o 
   7   5   1        0.74        1.77      2.20 o 
   8   5   1       66.63       72.52      6.49 o 
   9   5   1       60.89       73.30     15.85 o 
  -9   6   1       18.32       18.86      4.35 o 
  -8   6   1        1.03        2.20      3.89 o 
  -7   6   1        3.62        3.96      2.08 o 
  -6   6   1       10.11        7.78      2.24 o 
  -5   6   1       14.08       14.90      2.54 o 
  -4   6   1       72.29       66.45      5.24 o 
  -3   6   1        5.48        7.34      1.87 o 
  -2   6   1      229.06      201.17     11.38 o 
  -1   6   1      268.05      249.77     12.25 o 
   0   6   1        1.98        4.26      1.13 o 
   1   6   1       66.59       56.76      3.53 o 
   2   6   1      103.00      101.07      7.89 o 
   3   6   1      199.70      180.04     14.03 o 
   4   6   1        2.30        3.26      1.60 o 
   5   6   1       45.89       46.69      4.65 o 
   6   6   1       53.70       52.52      5.43 o 
   7   6   1       58.01       47.61      5.48 o 
   8   6   1       53.71       50.12      8.07 o 
  -8   7   1       19.84       17.92      4.06 o 
  -7   7   1       45.43       44.01      4.49 o 
  -6   7   1        0.73        0.33      1.79 o 
  -5   7   1      209.12      184.45     11.20 o 
  -4   7   1      114.78      116.40      7.69 o 
  -3   7   1       40.11       42.20      5.27 o 
  -2   7   1      277.96      235.59     13.32 o 
  -1   7   1       81.79       76.52      7.65 o 
   0   7   1       14.12       15.53      2.36 o 
   1   7   1      104.39       95.46      6.61 o 
   2   7   1       95.87       98.24      6.92 o 
   3   7   1        8.34        9.54      3.19 o 
   4   7   1        7.14        5.91      2.11 o 
   5   7   1        9.47        5.81      2.26 o 
   6   7   1        5.27        6.57      2.72 o 
   7   7   1        8.25        8.96      3.85 o 
   8   7   1       44.93       61.11      8.87 o 
  -8   8   1      193.35      178.75     23.52 o 
  -7   8   1       22.12       19.97      6.08 o 
  -6   8   1      130.10      140.39      9.48 o 
  -5   8   1        3.22        2.78      2.19 o 
  -4   8   1       12.59       15.10      3.07 o 
  -3   8   1      716.52      652.86     34.46 o 
  -2   8   1       58.05       57.32      4.69 o 
  -1   8   1       44.98       42.30      4.26 o 
   0   8   1        8.01        5.54      2.32 o 
   1   8   1        2.18        1.99      1.58 o 
   2   8   1       68.48       56.30      5.66 o 
   3   8   1      113.07       92.98      7.01 o 
   4   8   1       91.79       75.88      6.35 o 
   5   8   1       32.33       35.07      4.65 o 
   6   8   1       32.31       28.33      4.27 o 
   7   8   1        5.49        8.78      3.80 o 
  -7   9   1       42.73       46.28      8.57 o 
  -6   9   1       34.90       35.77      4.70 o 
  -5   9   1        6.62        8.59      2.74 o 
  -4   9   1       98.87       92.07      6.95 o 
  -3   9   1      165.61      165.44     10.51 o 
  -2   9   1      781.19      781.90     52.29 o 
  -1   9   1      472.60      483.45     33.32 o 
   0   9   1       29.31       31.67      4.98 o 
   1   9   1       14.21       11.61      3.35 o 
   2   9   1        0.05        0.36      1.83 o 
   3   9   1        4.31        5.26      2.30 o 
   4   9   1       50.54       42.33      4.68 o 
   5   9   1      122.39      112.17      8.53 o 
   6   9   1        5.56        3.92      5.28 o 
  -6  10   1       19.39       21.28      4.83 o 
  -5  10   1      132.62      142.99      9.80 o 
  -4  10   1        0.13       -1.92      2.17 o 
  -3  10   1        1.25        0.68      2.62 o 
  -2  10   1       18.99       19.90      4.68 o 
  -1  10   1      329.77      313.86     31.39 o 
   0  10   1       58.20       52.63      7.67 o 
   1  10   1       50.11       48.40      8.07 o 
   2  10   1       10.97       16.22      4.09 o 
   3  10   1        0.31        2.09      2.39 o 
   4  10   1       11.86       10.87      3.17 o 
   5  10   1       66.88       61.80      5.92 o 
  -4  11   1       29.61       37.09      5.94 o 
  -3  11   1       59.70       73.97      7.95 o 
  -2  11   1        3.23        7.13      3.59 o 
  -1  11   1        1.08        1.10      3.19 o 
   0  11   1        3.17        5.52      3.17 o 
   1  11   1        5.82        8.60      3.51 o 
   2  11   1        3.44        9.07      3.68 o 
   3  11   1       41.37       57.45      9.67 o 
   0 -12   2        0.41        7.53      3.28 o 
   1 -12   2        0.45        4.90      3.13 o 
  -4 -11   2       42.44       50.00      7.28 o 
  -3 -11   2        2.92        3.82      3.02 o 
  -2 -11   2        0.08        3.24      2.56 o 
  -1 -11   2       35.19       33.07      7.47 o 
   0 -11   2       27.84       32.80      5.22 o 
   1 -11   2       10.42        6.53      3.19 o 
   2 -11   2        6.60       10.98      3.64 o 
   3 -11   2      337.04      341.14     47.93 o 
   4 -11   2      111.58      119.55     10.34 o 
  -5 -10   2        4.18        6.74      3.51 o 
  -4 -10   2      114.84       94.77     20.13 o 
  -3 -10   2       50.44       41.27      7.47 o 
  -2 -10   2        1.57        2.70      1.86 o 
  -1 -10   2       36.81       51.82      4.92 o 
   0 -10   2       41.79       41.09      7.67 o 
   1 -10   2       15.73       15.08      3.83 o 
   2 -10   2        0.01        3.46      2.38 o 
   3 -10   2       16.56       19.10      3.45 o 
   4 -10   2        9.46       10.66      3.17 o 
   5 -10   2       53.32       53.19     11.86 o 
   6 -10   2        0.02        3.65      2.68 o 
  -6  -9   2       38.51       42.66      7.04 o 
  -5  -9   2       32.58       34.70      9.77 o 
  -4  -9   2       18.08       26.69      5.16 o 
  -3  -9   2      104.75       97.76      7.38 o 
  -2  -9   2        0.19        3.64      1.78 o 
  -1  -9   2       60.67       63.17      5.20 o 
   0  -9   2       61.14       44.82      6.62 o 
   1  -9   2       14.90       14.62      2.80 o 
   2  -9   2      163.79      133.04      8.73 o 
   3  -9   2       58.98       58.64      5.04 o 
   4  -9   2      203.61      192.83     12.10 o 
   5  -9   2      230.80      220.20     16.34 o 
   6  -9   2      143.64      133.05     17.74 o 
   7  -9   2       44.03       46.19      8.07 o 
  -7  -8   2        0.68        2.26      4.38 o 
  -6  -8   2        7.57        7.68      3.45 o 
  -5  -8   2        7.22        4.38      2.87 o 
  -4  -8   2      145.60      126.86     10.50 o 
  -3  -8   2        8.69        7.60      2.17 o 
  -2  -8   2      125.52      108.74      7.63 o 
  -1  -8   2       35.70       33.47      3.43 o 
   0  -8   2       11.73       13.37      1.94 o 
   1  -8   2       30.86       41.61      4.03 o 
   2  -8   2       34.78       33.20      3.65 o 
   3  -8   2        0.06        3.51      1.89 o 
   4  -8   2        0.00        1.77      2.07 o 
   5  -8   2      191.58      175.91     13.38 o 
   6  -8   2      226.37      195.25     14.79 o 
   7  -8   2       45.81       41.02      5.49 o 
   8  -8   2        0.01       -0.25      2.68 o 
  -8  -7   2       27.10       38.80      8.77 o 
  -7  -7   2       45.17       53.19      6.98 o 
  -6  -7   2        0.09        1.49      2.72 o 
  -5  -7   2       81.53       72.00      8.17 o 
  -4  -7   2        0.03        1.40      1.64 o 
  -3  -7   2       54.24       57.81      4.74 o 
  -2  -7   2      136.44      129.57      8.31 o 
  -1  -7   2        2.46        6.54      1.41 o 
   0  -7   2       97.37      100.05      5.69 o 
   1  -7   2       28.68       29.37      2.65 o 
   2  -7   2       13.45       13.18      1.78 o 
   3  -7   2        0.15       -1.00      2.40 o 
   4  -7   2        0.06       -0.33      1.40 o 
   5  -7   2      309.05      301.96     16.91 o 
   6  -7   2       75.76       68.70      6.75 o 
   7  -7   2      120.50       95.52      9.07 o 
   8  -7   2        3.43        7.73      3.13 o 
   9  -7   2        5.97        4.56      3.35 o 
  -9  -6   2        7.28        9.13      6.78 o 
  -8  -6   2       70.97       86.52     12.56 o 
  -7  -6   2      100.51       99.88     14.85 o 
  -6  -6   2        7.82        6.38      3.10 o 
  -5  -6   2       88.00       83.26      6.40 o 
  -4  -6   2       11.06       10.35      2.25 o 
  -3  -6   2      259.95      256.67     15.36 o 
  -2  -6   2      189.19      185.26      9.33 o 
  -1  -6   2       26.57       25.10      2.23 o 
   0  -6   2       10.69       13.65      1.72 o 
   1  -6   2      263.87      256.61     12.62 o 
   2  -6   2       36.98       37.55      2.70 o 
   3  -6   2       75.97       76.61      4.53 o 
   4  -6   2       15.26       14.81      2.31 o 
   5  -6   2       24.13       28.54      3.42 o 
   6  -6   2      118.49      105.95      8.79 o 
   7  -6   2        0.44        2.29      2.48 o 
   8  -6   2        0.35        3.65      2.87 o 
   9  -6   2       75.21       67.38      7.67 o 
  -9  -5   2        4.88        3.15      4.48 o 
  -8  -5   2       91.68      113.75     16.54 o 
  -7  -5   2      218.35      208.81     33.28 o 
  -6  -5   2        0.54        0.46      2.17 o 
  -5  -5   2      173.15      168.31     10.73 o 
  -4  -5   2      369.43      379.52     17.88 o 
  -3  -5   2       25.63       30.36      2.33 o 
  -2  -5   2     1534.37     1796.29     80.89 o 
  -1  -5   2     2903.95     3277.18    147.57 o 
   0  -5   2     3750.68     4053.72    182.79 o 
   1  -5   2      167.61      175.52      8.79 o 
   2  -5   2      389.23      381.51     18.12 o 
   3  -5   2      213.98      208.69     10.33 o 
   4  -5   2      248.63      238.37     11.77 o 
   5  -5   2        2.10        2.87      1.45 o 
   6  -5   2        2.47        2.28      2.12 o 
   7  -5   2       37.93       39.48      5.28 o 
   8  -5   2       77.38       69.55      7.32 o 
   9  -5   2      110.62      112.76     10.04 o 
 -10  -4   2       66.64       77.41     11.36 o 
  -9  -4   2       14.83       18.80      4.79 o 
  -8  -4   2        2.63        7.50      4.68 o 
  -7  -4   2      362.92      347.05     63.98 o 
  -6  -4   2       11.59       12.73      2.61 o 
  -5  -4   2        4.92        6.81      1.51 o 
  -4  -4   2        1.68        1.39      0.91 o 
  -3  -4   2      314.45      335.27     16.77 o 
  -2  -4   2      701.29      757.00     34.42 o 
  -1  -4   2      604.73      642.83     29.59 o 
   0  -4   2      426.78      442.56     20.66 o 
   1  -4   2       34.99       34.73      2.28 o 
   2  -4   2      121.21      108.07      5.63 o 
   3  -4   2      318.08      310.78     14.79 o 
   4  -4   2      136.56      128.98      7.54 o 
   5  -4   2       98.58       99.25      5.50 o 
   6  -4   2       12.63       15.56      2.41 o 
   7  -4   2        0.04        1.02      2.05 o 
   8  -4   2      215.00      200.66     15.00 o 
   9  -4   2       12.72       13.51      3.98 o 
  10  -4   2       39.58       35.71      5.89 o 
 -10  -3   2       43.60       49.91     12.86 o 
  -9  -3   2        6.66       11.49      3.94 o 
  -8  -3   2      727.24      805.95    138.02 o 
  -7  -3   2        8.32       12.78      3.58 o 
  -6  -3   2       44.01       45.89      4.49 o 
  -5  -3   2        3.00        4.20      1.21 o 
  -4  -3   2       53.58       52.58      3.14 o 
  -3  -3   2      543.43      547.32     25.13 o 
  -2  -3   2        0.02        0.65      0.56 o 
  -1  -3   2     1285.83     1376.23     62.21 o 
   0  -3   2     1984.81     2132.93     96.45 o 
   1  -3   2      336.82      348.79     16.29 o 
   2  -3   2       37.06       32.94      2.08 o 
   3  -3   2     1520.10     1533.70     69.64 o 
   4  -3   2       47.61       43.74      2.71 o 
   5  -3   2       96.99       88.24      4.84 o 
   6  -3   2       87.30       98.51      5.52 o 
   7  -3   2       10.91       15.03      3.29 o 
   8  -3   2       51.69       47.58     13.95 o 
   9  -3   2        2.84        1.15      6.38 o 
  10  -3   2        2.32        5.41      3.35 o 
 -10  -2   2       14.72       20.30      6.28 o 
  -9  -2   2      308.43      485.71     47.44 o 
  -8  -2   2        0.02       -0.70      1.76 o 
  -7  -2   2      931.16      871.18     60.80 o 
  -6  -2   2       57.48       55.78      3.60 o 
  -5  -2   2       62.82       54.31      3.30 o 
  -4  -2   2       18.54       19.90      2.45 o 
  -3  -2   2      196.38      164.79      7.95 o 
  -2  -2   2       66.31       56.58      2.99 o 
  -1  -2   2     1955.21     2064.77     92.50 o 
   0  -2   2     2756.40     2742.38    123.60 o 
   1  -2   2    10187.84    10421.07    466.71 o 
   2  -2   2    19282.95    18842.69    841.67 o 
   3  -2   2      948.87      970.14     43.87 o 
   4  -2   2       30.47       33.20      2.34 o 
   5  -2   2      535.04      462.78     23.71 o 
   6  -2   2       65.14       60.37      3.83 o 
   7  -2   2      356.87      319.59     15.71 o 
   8  -2   2        0.78        2.44      1.68 o 
   9  -2   2       66.98       71.39      7.71 o 
  10  -2   2        1.83        8.33      3.66 o 
 -10  -1   2        0.63        3.59      4.19 o 
  -9  -1   2       69.78       79.86      8.07 o 
  -8  -1   2       30.74       42.78      4.16 o 
  -7  -1   2       66.38       76.58      8.08 o 
  -6  -1   2      367.17      372.37     27.86 o 
  -5  -1   2      386.04      385.08     21.38 o 
  -4  -1   2      456.56      458.42     24.36 o 
  -3  -1   2     1117.73     1145.40     51.66 o 
  -2  -1   2      683.99      687.59     32.59 o 
  -1  -1   2     8228.85     8447.93    438.91 o 
   0  -1   2      153.96      159.12      7.42 o 
   1  -1   2      594.04      561.53     29.93 o 
   2  -1   2     8701.04     8996.61    403.87 o 
   3  -1   2     2369.58     2346.60    105.37 o 
   4  -1   2        2.03        1.96      0.91 o 
   5  -1   2      905.86      876.41     39.89 o 
   6  -1   2      207.86      223.15     14.59 o 
   7  -1   2       46.17       44.34      3.46 o 
   8  -1   2       22.11       17.70      2.94 o 
   9  -1   2      129.37      114.90      8.35 o 
  10  -1   2        0.00        3.31      5.88 o 
 -10   0   2        0.71        3.31      3.23 o 
  -9   0   2        0.11        3.08      2.75 o 
  -8   0   2       22.75       24.10      3.71 o 
  -7   0   2       29.96       28.20      2.61 o 
  -6   0   2       30.00       32.13      2.26 o 
  -5   0   2      210.02      196.92      9.78 o 
  -4   0   2     1162.99     1202.02     63.12 o 
  -3   0   2      239.90      217.96     10.38 o 
  -2   0   2      492.33      479.95     21.89 o 
  -1   0   2      744.50      722.12     32.83 o 
   0   0   2     4713.21     4863.13    216.09 o 
   1   0   2     2979.01     2946.73    132.55 o 
   2   0   2      578.71      566.31     25.82 o 
   3   0   2     1645.74     1641.47     73.41 o 
   4   0   2      155.82      155.52      6.34 o 
   5   0   2      176.60      167.44      7.70 o 
   6   0   2       18.32       23.62      1.94 o 
   7   0   2        5.24        8.57      3.25 o 
   8   0   2      201.57      194.01     12.14 o 
   9   0   2       33.11       28.98      4.83 o 
  10   0   2       63.73       70.96     10.26 o 
 -10   1   2       24.00       31.61      4.40 o 
  -9   1   2       32.89       44.54      6.16 o 
  -8   1   2        0.74        1.56      1.83 o 
  -7   1   2        0.09        1.89      1.20 o 
  -6   1   2      676.16      666.34     30.60 o 
  -5   1   2      122.09      140.79      7.16 o 
  -4   1   2       72.32       74.56      4.12 o 
  -3   1   2     1464.17     1446.39     65.31 o 
  -2   1   2     2957.61     3100.61    139.82 o 
  -1   1   2      567.51      568.80     25.71 o 
   0   1   2     1761.72     1769.22     79.62 o 
   1   1   2     4116.58     4168.48    172.85 o 
   2   1   2       47.75       48.41      2.68 o 
   3   1   2     1378.88     1339.20     60.56 o 
   4   1   2      818.97      819.37     37.26 o 
   5   1   2      547.92      537.68     28.36 o 
   6   1   2      196.34      183.76     10.10 o 
   7   1   2        5.26        7.18      1.75 o 
   8   1   2        4.79        5.85      2.34 o 
   9   1   2        0.26        4.67      2.77 o 
  10   1   2       53.76       64.71      7.58 o 
 -10   2   2        5.20        3.99      5.58 o 
  -9   2   2       89.85       91.70      6.72 o 
  -8   2   2        0.79        0.37      1.93 o 
  -7   2   2       26.43       29.40      3.55 o 
  -6   2   2      355.21      344.36     16.53 o 
  -5   2   2      634.66      619.04     28.68 o 
  -4   2   2       27.37       28.42      2.09 o 
  -3   2   2      227.66      237.02     11.27 o 
  -2   2   2      628.04      606.60     30.80 o 
  -1   2   2       68.58       82.12      4.12 o 
   0   2   2       45.67       46.09      2.49 o 
   1   2   2     2839.38     2984.73    133.71 o 
   2   2   2      653.36      624.07     28.43 o 
   3   2   2        0.01        1.16      0.62 o 
   4   2   2       12.25       25.77      2.02 o 
   5   2   2      454.46      458.92     21.40 o 
   6   2   2       67.71       63.30      4.80 o 
   7   2   2       48.81       45.60      4.49 o 
   8   2   2        2.86        3.81      2.22 o 
   9   2   2       22.95       15.06      4.86 o 
  10   2   2        0.72        2.31      3.02 o 
 -10   3   2       15.56       13.35      6.78 o 
  -9   3   2      152.16      165.44     10.42 o 
  -8   3   2       52.62       46.48      4.42 o 
  -7   3   2       14.18       14.86      2.66 o 
  -6   3   2        0.00       -0.34      1.12 o 
  -5   3   2       35.86       37.94      3.21 o 
  -4   3   2        6.48        9.77      1.04 o 
  -3   3   2      426.50      435.64     22.64 o 
  -2   3   2       19.24       24.16      2.26 o 
  -1   3   2      497.37      514.69     23.84 o 
   0   3   2        8.57        9.34      1.32 o 
   1   3   2      486.54      480.42     21.92 o 
   2   3   2       44.78       46.37      3.43 o 
   3   3   2     1135.84     1154.84     63.07 o 
   4   3   2      941.92      961.64     53.22 o 
   5   3   2       11.42       14.32      2.36 o 
   6   3   2        0.01        0.67      1.76 o 
   7   3   2       37.69       37.57      4.28 o 
   8   3   2        3.78        4.10      2.34 o 
   9   3   2       12.06        8.27      4.14 o 
  10   3   2        0.13        6.98      5.58 o 
 -10   4   2        8.52       16.44      4.24 o 
  -9   4   2       98.53       97.60      7.13 o 
  -8   4   2        0.55        1.53      2.03 o 
  -7   4   2        0.02        2.06      1.66 o 
  -6   4   2        7.62        8.40      2.00 o 
  -5   4   2       27.17       27.03      3.18 o 
  -4   4   2       91.69       83.94      5.44 o 
  -3   4   2     1385.40     1368.81     69.14 o 
  -2   4   2      234.01      253.77     13.73 o 
  -1   4   2      113.15      106.41      5.55 o 
   0   4   2        3.61        4.28      0.94 o 
   1   4   2      546.40      541.77     30.36 o 
   2   4   2      105.52       99.26      6.48 o 
   3   4   2       67.82       67.14      5.87 o 
   4   4   2        8.38        8.91      1.94 o 
   5   4   2       30.35       34.79      3.54 o 
   6   4   2       51.19       50.00      4.65 o 
   7   4   2        0.60        3.17      1.95 o 
   8   4   2        0.19        1.90      2.22 o 
   9   4   2       16.25       21.71      5.21 o 
  -9   5   2       11.61       11.27      3.61 o 
  -8   5   2       50.70       57.12      5.12 o 
  -7   5   2        9.40        9.64      2.65 o 
  -6   5   2      131.69      113.07      7.47 o 
  -5   5   2       11.33       14.49      3.70 o 
  -4   5   2      304.45      306.20     16.70 o 
  -3   5   2      355.85      362.21     19.43 o 
  -2   5   2      149.83      157.81      8.10 o 
  -1   5   2       24.35       26.39      2.23 o 
   0   5   2       20.09       23.86      1.90 o 
   1   5   2       18.86       25.83      3.95 o 
   2   5   2        0.08        0.44      1.07 o 
   3   5   2       62.13       54.61      4.31 o 
   4   5   2        0.51        3.17      1.49 o 
   5   5   2       16.24       12.63      2.63 o 
   6   5   2       64.88       55.79      4.96 o 
   7   5   2       10.31       12.74      3.33 o 
   8   5   2        5.73        8.78      3.25 o 
   9   5   2       12.74       20.46      5.28 o 
  -9   6   2       50.51       57.03     13.05 o 
  -8   6   2       11.26       14.76      3.08 o 
  -7   6   2       10.14       16.05      2.94 o 
  -6   6   2        6.17        3.25      1.85 o 
  -5   6   2       63.13       59.47      6.75 o 
  -4   6   2      872.91      830.46     42.91 o 
  -3   6   2       96.92       97.44      6.44 o 
  -2   6   2      102.92      111.64      7.08 o 
  -1   6   2      457.81      466.01     21.91 o 
   0   6   2       15.60       20.28      2.06 o 
   1   6   2      308.32      277.29     16.36 o 
   2   6   2      539.77      514.12     29.27 o 
   3   6   2       68.26       58.53      4.78 o 
   4   6   2       37.94       31.76      3.86 o 
   5   6   2       25.25       28.53      3.91 o 
   6   6   2        7.65        4.64      2.54 o 
   7   6   2      221.53      179.53     12.27 o 
   8   6   2       22.61       17.53      3.67 o 
  -8   7   2       21.48       28.65      5.18 o 
  -7   7   2       24.04       19.00      3.63 o 
  -6   7   2       29.62       29.50      3.91 o 
  -5   7   2        7.28        6.39      4.98 o 
  -4   7   2      152.69      141.01      8.93 o 
  -3   7   2       50.91       47.82      4.11 o 
  -2   7   2       33.93       35.49      4.13 o 
  -1   7   2       26.06       31.43      3.53 o 
   0   7   2       33.41       30.99      3.46 o 
   1   7   2      555.85      517.62     29.71 o 
   2   7   2       71.36       67.68      5.29 o 
   3   7   2       39.32       41.54      4.15 o 
   4   7   2        9.84       10.95      2.53 o 
   5   7   2        1.15        0.22      1.73 o 
   6   7   2        0.18        1.54      2.03 o 
   7   7   2        3.12        4.64      3.26 o 
   8   7   2        0.83        0.78      2.79 o 
  -7   8   2        3.65        2.69      2.70 o 
  -6   8   2      177.86      165.11     10.73 o 
  -5   8   2        3.21        2.91      3.50 o 
  -4   8   2      209.51      190.13     11.70 o 
  -3   8   2        0.79        3.16      2.08 o 
  -2   8   2      180.33      183.57     11.15 o 
  -1   8   2        0.05        0.45      2.35 o 
   0   8   2     2404.07     2390.11    218.84 o 
   1   8   2      426.17      360.28     21.45 o 
   2   8   2       98.95       76.79      6.10 o 
   3   8   2       53.38       50.09      5.25 o 
   4   8   2       58.92       54.71      5.90 o 
   5   8   2      112.67       94.77      7.58 o 
   6   8   2        6.18        3.90      2.50 o 
   7   8   2       14.17       17.68      3.80 o 
  -7   9   2       13.48       20.55      4.45 o 
  -6   9   2       18.75       23.20      3.72 o 
  -5   9   2       46.02       45.69      5.21 o 
  -4   9   2       27.41       30.10      5.07 o 
  -3   9   2       40.28       54.95      5.51 o 
  -2   9   2        0.37        3.19      2.65 o 
  -1   9   2      857.00      792.74     53.06 o 
   0   9   2       87.45       87.54      8.23 o 
   1   9   2      125.76      112.80      9.84 o 
   2   9   2       66.73       69.86      5.94 o 
   3   9   2       35.12       48.47      5.91 o 
   4   9   2       10.94        7.15      2.69 o 
   5   9   2       12.14       12.22      3.17 o 
   6   9   2       34.52       38.28      5.25 o 
  -5  10   2       45.36       42.35      5.47 o 
  -4  10   2       10.67       16.21      4.16 o 
  -3  10   2        0.74       -0.57      2.51 o 
  -2  10   2        2.51       -0.31      2.66 o 
  -1  10   2      347.17      330.10     24.21 o 
   0  10   2       89.60       85.56      8.47 o 
   1  10   2        5.63        8.59      3.54 o 
   2  10   2        1.53        5.47      4.19 o 
   3  10   2       43.43       47.05      5.13 o 
   4  10   2        2.66        7.71      3.11 o 
   5  10   2        3.02        5.91      2.60 o 
  -3  11   2       21.10       28.88      5.60 o 
  -2  11   2       23.38       32.63      5.70 o 
  -1  11   2       34.09       37.00     11.66 o 
   0  11   2        3.90        5.29      2.72 o 
   1  11   2        7.64        3.80      5.68 o 
   2  11   2        4.88        7.43      3.49 o 
   3  11   2       10.28       17.19      4.36 o 
  -1 -12   3        1.48       17.34      6.78 o 
   0 -12   3        1.13        5.48      3.17 o 
   1 -12   3        1.21        0.99      2.79 o 
  -4 -11   3        0.31        7.67      3.81 o 
  -3 -11   3       30.26       29.89     10.36 o 
  -2 -11   3      138.11      126.25     17.24 o 
  -1 -11   3        7.81       13.67      3.50 o 
   0 -11   3        4.09        5.05      3.03 o 
   1 -11   3       23.85       17.92      4.05 o 
   2 -11   3        2.32        7.23      3.13 o 
   3 -11   3        0.30        0.20      3.19 o 
   4 -11   3       97.95       92.62      9.47 o 
  -5 -10   3        2.58        5.66      3.32 o 
  -4 -10   3        2.22        1.59      2.82 o 
  -3 -10   3        8.67        8.30      3.49 o 
  -2 -10   3      170.54      155.28     10.49 o 
  -1 -10   3       24.41       33.91      3.99 o 
   0 -10   3        0.78        0.64      2.35 o 
   1 -10   3        4.64        4.76      2.97 o 
   2 -10   3        1.27        1.62      2.03 o 
   3 -10   3        5.21       10.31      3.28 o 
   4 -10   3       15.34       21.07      5.38 o 
   5 -10   3       81.21       83.27      8.12 o 
   6 -10   3        3.48        1.62      5.98 o 
  -6  -9   3        0.75       -0.66      6.78 o 
  -5  -9   3        1.96        1.19      2.68 o 
  -4  -9   3       30.70       31.44      5.71 o 
  -3  -9   3      161.18      135.19     18.54 o 
  -2  -9   3        7.16       10.45      2.36 o 
  -1  -9   3       88.77       80.80      6.02 o 
   0  -9   3       21.80        9.59      3.71 o 
   1  -9   3      143.29      128.84      8.41 o 
   2  -9   3        8.53        2.74      1.77 o 
   3  -9   3        3.83        2.24      1.93 o 
   4  -9   3       24.02       28.36      4.69 o 
   5  -9   3      126.57      115.55     16.14 o 
   6  -9   3       11.04        7.29      2.90 o 
   7  -9   3        0.89        4.78      2.65 o 
  -7  -8   3       11.06       22.44     10.36 o 
  -6  -8   3        5.37        6.27      3.79 o 
  -5  -8   3       41.67       46.74      6.44 o 
  -4  -8   3        0.00        0.00      2.20 o 
  -3  -8   3        9.80       12.28      2.70 o 
  -2  -8   3        0.36        1.77      1.33 o 
  -1  -8   3        9.97        7.83      1.91 o 
   0  -8   3        1.10        1.07      1.23 o 
   1  -8   3       97.40       89.64      5.42 o 
   2  -8   3        5.34        6.17      1.98 o 
   3  -8   3        0.01        0.36      1.63 o 
   4  -8   3        1.66        4.00      2.25 o 
   5  -8   3       94.95       84.83      7.80 o 
   6  -8   3       74.73       69.57      7.36 o 
   7  -8   3      125.41      129.59     18.34 o 
   8  -8   3       11.31       14.13      4.13 o 
  -8  -7   3        0.36        5.20      3.17 o 
  -7  -7   3       25.92       33.14      6.34 o 
  -6  -7   3        4.26        4.16      2.99 o 
  -5  -7   3      115.95       98.51      9.41 o 
  -4  -7   3        2.65        6.41      5.08 o 
  -3  -7   3       71.75       73.47      9.51 o 
  -2  -7   3       60.72       56.18      3.76 o 
  -1  -7   3      210.88      214.54     10.87 o 
   0  -7   3      269.22      284.50     14.04 o 
   1  -7   3       55.91       52.00      3.55 o 
   2  -7   3        0.08        1.47      0.93 o 
   3  -7   3        0.42        0.52      1.86 o 
   4  -7   3       46.50       45.80      4.83 o 
   5  -7   3      258.84      253.12     25.31 o 
   6  -7   3      169.93      162.47     12.61 o 
   7  -7   3       50.70       53.10      6.45 o 
   8  -7   3       33.63       29.22      5.32 o 
  -9  -6   3        1.30        1.01      3.69 o 
  -8  -6   3       11.59       18.62      5.05 o 
  -7  -6   3       46.74       48.64      7.25 o 
  -6  -6   3       27.56       33.82      5.76 o 
  -5  -6   3      397.23      374.57     27.81 o 
  -4  -6   3        0.05       -1.16      1.34 o 
  -3  -6   3      181.87      168.31      8.71 o 
  -2  -6   3       15.60       11.40      1.73 o 
  -1  -6   3      122.80      124.38      6.70 o 
   0  -6   3     1253.27     1265.06     57.88 o 
   1  -6   3      899.17      980.95     45.00 o 
   2  -6   3       67.29       69.82      4.20 o 
   3  -6   3      188.32      191.69      9.77 o 
   4  -6   3      173.32      174.72     10.28 o 
   5  -6   3        6.99        7.60      4.48 o 
   6  -6   3       91.63       88.76      8.03 o 
   7  -6   3        5.14       13.40      3.61 o 
   8  -6   3        1.67        4.63      2.81 o 
   9  -6   3        5.47        7.20      8.57 o 
  -9  -5   3        1.24        6.66      3.86 o 
  -8  -5   3       31.24       27.45      9.37 o 
  -7  -5   3        8.74       10.65      5.38 o 
  -6  -5   3       26.32       30.03      6.58 o 
  -5  -5   3       52.92       49.65      5.59 o 
  -4  -5   3      742.89      678.55     62.79 o 
  -3  -5   3       54.43       60.61      3.71 o 
  -2  -5   3      771.72      728.90     33.51 o 
  -1  -5   3      101.96      116.54      6.42 o 
   0  -5   3     1789.91     1895.86     85.84 o 
   1  -5   3      986.74     1115.21     50.99 o 
   2  -5   3      241.43      274.30     13.28 o 
   3  -5   3        6.05       10.68      1.42 o 
   4  -5   3        0.15        2.51      0.87 o 
   5  -5   3      407.38      397.07     22.45 o 
   6  -5   3       21.75       22.02      3.91 o 
   7  -5   3       79.03       80.06      7.55 o 
   8  -5   3       98.53       96.33      8.71 o 
   9  -5   3       15.33       14.33      4.01 o 
  -9  -4   3      142.56      163.90     31.49 o 
  -8  -4   3      224.08      228.51     38.67 o 
  -7  -4   3        0.02        0.36      2.53 o 
  -6  -4   3      222.20      215.66     17.94 o 
  -5  -4   3       80.49       94.99      8.66 o 
  -4  -4   3       11.22       13.08      1.79 o 
  -3  -4   3      357.10      379.01     17.63 o 
  -2  -4   3      755.88      799.14     36.43 o 
  -1  -4   3       14.14       16.74      1.50 o 
   0  -4   3        0.27        1.39      0.62 o 
   1  -4   3     1596.79     1626.58     73.76 o 
   2  -4   3      935.82      966.81     44.30 o 
   3  -4   3     1597.63     1697.53     77.27 o 
   4  -4   3      171.81      177.24      8.90 o 
   5  -4   3       29.40       31.57      2.34 o 
   6  -4   3        0.11       -0.64      0.97 o 
   7  -4   3       77.15       77.18      7.42 o 
   8  -4   3        3.58        5.37      2.90 o 
   9  -4   3        2.88        3.69      3.08 o 
  10  -4   3        2.16        6.53      4.68 o 
 -10  -3   3       30.17       46.37      7.47 o 
  -9  -3   3      172.35      182.90     36.37 o 
  -8  -3   3       34.00       60.12     15.65 o 
  -7  -3   3     1304.90     1704.08    103.14 o 
  -6  -3   3      270.92      291.03     20.68 o 
  -5  -3   3       72.98       70.09      4.32 o 
  -4  -3   3       38.33       32.18      2.27 o 
  -3  -3   3       25.30       23.01      1.81 o 
  -2  -3   3      199.13      225.64     10.57 o 
  -1  -3   3      388.39      421.15     19.50 o 
   0  -3   3      165.14      149.22      7.28 o 
   1  -3   3       43.05       50.84      2.85 o 
   2  -3   3      142.81      150.67      7.42 o 
   3  -3   3      130.46      130.62      6.64 o 
   4  -3   3      671.87      675.30     31.15 o 
   5  -3   3       55.24       63.66      3.50 o 
   6  -3   3      156.08      153.25     15.28 o 
   7  -3   3       36.52       40.35      4.48 o 
   8  -3   3       22.91       26.86      4.57 o 
   9  -3   3        8.46        9.12      3.63 o 
  10  -3   3       10.38       20.94      4.88 o 
 -10  -2   3        0.59        4.08      3.51 o 
  -9  -2   3      108.26       93.00      9.11 o 
  -8  -2   3      278.11      315.41     28.59 o 
  -7  -2   3        4.60        7.49      2.09 o 
  -6  -2   3      163.83      173.53     15.53 o 
  -5  -2   3       83.53       86.09      4.75 o 
  -4  -2   3      128.08      122.83      6.28 o 
  -3  -2   3       17.61       19.23      1.55 o 
  -2  -2   3      146.92      147.44      7.05 o 
  -1  -2   3      136.45      135.12      6.46 o 
   0  -2   3      174.30      163.20      7.74 o 
   1  -2   3        0.01        0.84      0.55 o 
   2  -2   3     8030.73     8448.10    378.65 o 
   3  -2   3     1260.22     1229.34     55.86 o 
   4  -2   3       22.68       29.66      2.22 o 
   5  -2   3       22.08       27.69      2.47 o 
   6  -2   3       59.62       59.91      6.13 o 
   7  -2   3      229.92      191.89     13.82 o 
   8  -2   3       42.58       34.75      4.01 o 
   9  -2   3        0.01       -2.80      8.37 o 
  10  -2   3        0.86        0.81      3.58 o 
 -10  -1   3        0.09        3.39      3.99 o 
  -9  -1   3        6.10        6.30      3.69 o 
  -8  -1   3      139.22      147.24     19.34 o 
  -7  -1   3       45.37       44.00      4.70 o 
  -6  -1   3      240.01      245.09     22.36 o 
  -5  -1   3      170.12      180.74      8.99 o 
  -4  -1   3       12.78       14.95      1.58 o 
  -3  -1   3     2565.69     2608.66    155.04 o 
  -2  -1   3     4910.07     5094.73    229.15 o 
  -1  -1   3      585.84      544.39     28.51 o 
   0  -1   3        4.85        3.48      0.77 o 
   1  -1   3     2893.04     2858.28    149.88 o 
   2  -1   3    12953.09    13112.69    684.15 o 
   3  -1   3     2699.36     2838.93    127.72 o 
   4  -1   3      222.71      210.59     10.29 o 
   5  -1   3     1530.97     1491.00     67.56 o 
   6  -1   3       18.60       21.78      2.16 o 
   7  -1   3      188.25      160.41     10.39 o 
   8  -1   3        0.16       -0.29      1.52 o 
   9  -1   3      102.45       89.71      7.01 o 
  10  -1   3       11.71        6.78      5.78 o 
 -10   0   3        4.08        3.91      4.29 o 
  -9   0   3       24.18       29.98      5.07 o 
  -8   0   3        6.11        9.51      3.65 o 
  -7   0   3       24.04       25.25      2.49 o 
  -6   0   3       52.83       47.20      3.10 o 
  -5   0   3      445.33      500.25     22.91 o 
  -4   0   3      180.24      196.03      9.40 o 
  -3   0   3       45.01       54.09      2.95 o 
  -2   0   3       23.77       22.80      1.43 o 
  -1   0   3      114.87      122.66      5.80 o 
   0   0   3     3137.80     3246.52    145.04 o 
   1   0   3      781.02      811.94     36.93 o 
   2   0   3      164.66      157.15      7.66 o 
   3   0   3      356.45      348.30     16.10 o 
   4   0   3     1056.25     1012.45     45.91 o 
   5   0   3     1272.00     1243.81     56.49 o 
   6   0   3       62.76       61.40      3.89 o 
   7   0   3       40.37       34.96      3.81 o 
   8   0   3        0.04        1.30      1.73 o 
   9   0   3        2.23        3.71      3.09 o 
  10   0   3       62.71       57.21      6.99 o 
 -10   1   3       19.20       24.44      4.91 o 
  -9   1   3       30.89       40.80      7.47 o 
  -8   1   3       13.73       17.44      2.90 o 
  -7   1   3        7.81        7.24      1.56 o 
  -6   1   3       55.91       43.90      3.00 o 
  -5   1   3      163.19      166.96      8.37 o 
  -4   1   3      191.99      208.37     10.13 o 
  -3   1   3      351.21      375.24     17.54 o 
  -2   1   3      956.34     1017.47     46.28 o 
  -1   1   3      696.26      673.76     30.47 o 
   0   1   3     1283.76     1290.58     58.28 o 
   1   1   3      176.65      170.33      8.09 o 
   2   1   3      899.09      862.07     39.10 o 
   3   1   3      200.80      195.16      9.35 o 
   4   1   3      653.16      607.44     25.66 o 
   5   1   3      175.40      197.81      9.04 o 
   6   1   3      419.46      422.37     23.16 o 
   7   1   3        9.22       10.36      1.84 o 
   8   1   3        0.04        2.01      2.39 o 
   9   1   3        1.10        2.00      2.62 o 
  10   1   3       47.24       56.18     10.26 o 
 -10   2   3       33.65       42.32      9.84 o 
  -9   2   3        9.37        7.18      3.59 o 
  -8   2   3       32.70       32.45      3.72 o 
  -7   2   3        2.33        3.17      1.60 o 
  -6   2   3      284.79      270.15     14.94 o 
  -5   2   3      101.21      112.90      6.70 o 
  -4   2   3       48.88       42.16      2.63 o 
  -3   2   3      277.33      285.54     13.56 o 
  -2   2   3      778.00      835.50     38.12 o 
  -1   2   3      386.95      408.52     18.68 o 
   0   2   3       98.89       92.44      4.57 o 
   1   2   3     1906.50     1980.02     88.78 o 
   2   2   3      258.35      263.70     12.37 o 
   3   2   3      829.62      803.14     36.61 o 
   4   2   3      256.16      257.98     12.37 o 
   5   2   3      328.63      334.15     15.89 o 
   6   2   3       57.20       62.09      6.46 o 
   7   2   3       10.85       12.54      2.96 o 
   8   2   3        4.53        7.22      2.58 o 
   9   2   3       59.91       72.11      8.42 o 
  10   2   3        0.45        5.11      3.06 o 
 -10   3   3       13.76       18.94      4.79 o 
  -9   3   3      123.40      123.90      8.50 o 
  -8   3   3       66.24       63.86      6.04 o 
  -7   3   3       60.04       54.71      4.65 o 
  -6   3   3        2.88        3.13      1.46 o 
  -5   3   3       50.38       44.19      3.47 o 
  -4   3   3       32.55       40.06      3.13 o 
  -3   3   3      412.79      436.77     22.72 o 
  -2   3   3      130.15      116.75     14.08 o 
  -1   3   3      426.32      488.74     22.58 o 
   0   3   3      671.87      696.00     31.64 o 
   1   3   3        1.71        4.95      0.75 o 
   2   3   3        2.29        5.26      1.71 o 
   3   3   3      153.72      152.70      9.44 o 
   4   3   3       16.30       12.44      1.99 o 
   5   3   3        8.69       11.27      2.17 o 
   6   3   3       10.63       15.42      5.89 o 
   7   3   3        2.40        1.63      2.05 o 
   8   3   3        1.28        3.68      3.37 o 
   9   3   3       12.54       16.13      4.22 o 
  10   3   3        3.03       11.89      4.05 o 
 -10   4   3        0.00        5.38      5.98 o 
  -9   4   3       14.67       12.52      3.75 o 
  -8   4   3       14.40       13.65      2.90 o 
  -7   4   3       43.79       53.62      4.76 o 
  -6   4   3        0.00        0.38      1.49 o 
  -5   4   3        3.99        3.74      1.40 o 
  -4   4   3       20.90       28.68      2.96 o 
  -3   4   3        0.21        0.43      0.91 o 
  -2   4   3       19.74       21.55      2.40 o 
  -1   4   3      321.36      347.19     16.21 o 
   0   4   3       48.54       65.01      5.19 o 
   1   4   3        9.73       14.51      3.18 o 
   2   4   3      120.90      100.26      6.57 o 
   3   4   3      128.27      115.84      7.65 o 
   4   4   3       29.66       29.57      3.22 o 
   5   4   3       15.32       11.31      2.33 o 
   6   4   3       23.74       26.73      3.69 o 
   7   4   3       11.42       13.02      5.14 o 
   8   4   3       82.94       90.24      9.99 o 
   9   4   3       37.04       44.87      7.39 o 
  -9   5   3        6.63        9.82      2.75 o 
  -8   5   3        2.74        1.19      2.07 o 
  -7   5   3        3.76        3.90      1.82 o 
  -6   5   3      116.23       98.69      6.80 o 
  -5   5   3       49.68       47.41      4.00 o 
  -4   5   3        3.61        7.85      2.55 o 
  -3   5   3      352.39      368.74     19.82 o 
  -2   5   3     1526.89     1647.02     82.61 o 
  -1   5   3       80.98       87.71      4.97 o 
   0   5   3        0.16        0.40      0.71 o 
   1   5   3      158.07      157.72      7.76 o 
   2   5   3      177.84      173.33     10.79 o 
   3   5   3       84.26       87.31      6.23 o 
   4   5   3        9.90       15.06      2.57 o 
   5   5   3       36.42       34.54      4.25 o 
   6   5   3        8.27        7.40      2.43 o 
   7   5   3        6.56       10.30      2.76 o 
   8   5   3        4.22        5.63      2.65 o 
   9   5   3       18.66       23.95      5.70 o 
  -9   6   3      117.27      122.57     10.64 o 
  -8   6   3        2.39        5.86      2.49 o 
  -7   6   3        5.50        3.88      2.84 o 
  -6   6   3        3.16        8.31      2.39 o 
  -5   6   3       11.99       12.45      2.66 o 
  -4   6   3       20.98       23.18      3.17 o 
  -3   6   3       96.84       98.89      6.58 o 
  -2   6   3      501.47      483.88     26.81 o 
  -1   6   3        0.02        2.47      1.10 o 
   0   6   3       19.54       24.66      2.52 o 
   1   6   3      677.98      656.08     36.71 o 
   2   6   3      417.06      378.55     22.10 o 
   3   6   3      247.00      219.83     17.19 o 
   4   6   3       10.33       11.22      2.37 o 
   5   6   3       27.18       25.02      3.69 o 
   6   6   3        6.68        6.35      2.26 o 
   7   6   3      121.31      103.32      8.11 o 
   8   6   3        1.11        2.44      2.41 o 
  -8   7   3      346.34      306.92     20.53 o 
  -7   7   3      168.09      162.30     10.56 o 
  -6   7   3        0.37        1.23      2.90 o 
  -5   7   3       11.07       12.61      2.75 o 
  -4   7   3       89.77       93.78      6.88 o 
  -3   7   3      405.05      390.75     21.35 o 
  -2   7   3      456.60      444.69     23.81 o 
  -1   7   3      128.28      142.04      8.78 o 
   0   7   3     1103.55     1051.79     58.19 o 
   1   7   3       24.00       32.86      4.42 o 
   2   7   3       52.82       55.44      4.75 o 
   3   7   3       57.28       50.64      4.74 o 
   4   7   3        0.46       -0.44      1.55 o 
   5   7   3        6.62        8.01      2.40 o 
   6   7   3       10.30        6.18      3.66 o 
   7   7   3       69.33       63.70      6.12 o 
  -7   8   3        5.97       14.40      6.14 o 
  -6   8   3       49.52       52.71      5.46 o 
  -5   8   3       15.46       13.71      3.12 o 
  -4   8   3      162.25      157.38     10.84 o 
  -3   8   3      142.12      138.79      9.05 o 
  -2   8   3       80.13       80.41     10.45 o 
  -1   8   3        6.46        8.11      2.91 o 
   0   8   3       18.18       20.88      4.12 o 
   1   8   3      622.23      574.16     33.27 o 
   2   8   3      342.73      329.40     19.89 o 
   3   8   3        8.80        8.35      2.38 o 
   4   8   3        6.28        6.86      2.45 o 
   5   8   3       76.28       64.70      5.86 o 
   6   8   3        2.49        4.15      2.56 o 
   7   8   3       12.48       13.93      3.56 o 
  -6   9   3       98.98      107.97      8.00 o 
  -5   9   3       46.16       48.15      5.19 o 
  -4   9   3        0.37        2.90      2.17 o 
  -3   9   3        7.10        7.46      3.59 o 
  -2   9   3       43.16       45.35      8.17 o 
  -1   9   3      140.45      142.81     12.06 o 
   0   9   3       12.16       11.62      3.26 o 
   1   9   3       28.31       44.12      5.89 o 
   2   9   3        0.66        0.71      2.53 o 
   3   9   3        1.33        2.31      2.22 o 
   4   9   3        6.11        7.27      2.67 o 
   5   9   3        0.58       -1.94      2.02 o 
   6   9   3        0.02        3.19      2.82 o 
  -5  10   3       37.05       37.52      7.25 o 
  -4  10   3        2.45        0.86      5.18 o 
  -3  10   3        2.36        2.47      2.99 o 
  -2  10   3        0.03        4.57      3.29 o 
  -1  10   3        3.62        6.89      4.29 o 
   0  10   3       12.47       15.05      4.09 o 
   1  10   3       37.20       48.88      6.38 o 
   2  10   3       28.37       39.85      6.18 o 
   3  10   3        0.26        2.60      3.09 o 
   4  10   3       23.69       26.09      4.32 o 
  -3  11   3       34.47       33.93     18.54 o 
  -2  11   3       26.43       27.29      5.38 o 
  -1  11   3        0.28        2.66      2.83 o 
   0  11   3       37.49       46.97      7.37 o 
   1  11   3       32.58       42.48      6.83 o 
   2  11   3        6.48       14.03      4.22 o 
   0 -12   4       13.12       25.48      4.78 o 
   1 -12   4        8.79       18.19      4.21 o 
  -4 -11   4        1.36        0.23      3.39 o 
  -3 -11   4        5.23       13.09      7.57 o 
  -2 -11   4        1.08        5.68      3.01 o 
  -1 -11   4        4.06        9.77      6.18 o 
   0 -11   4        0.75        0.76      2.41 o 
   1 -11   4        0.59        5.87      3.20 o 
   2 -11   4        5.34       12.76      4.78 o 
   3 -11   4        5.65        5.35      2.97 o 
   4 -11   4        1.82        7.47      3.23 o 
  -5 -10   4        5.85        8.12      3.54 o 
  -4 -10   4       24.72       36.13      9.37 o 
  -3 -10   4       79.20       61.14     11.46 o 
  -2 -10   4        0.37        3.47      2.62 o 
  -1 -10   4      106.32       82.64      6.41 o 
   0 -10   4       12.80       10.50      2.74 o 
   1 -10   4        0.32        0.65      2.17 o 
   2 -10   4       30.90       29.20      4.02 o 
   3 -10   4        3.34        6.55      2.87 o 
   4 -10   4       14.15       19.75      4.16 o 
   5 -10   4        1.08        3.40      2.54 o 
   6 -10   4       14.30       22.71      6.18 o 
  -6  -9   4        0.47       -0.08      2.65 o 
  -5  -9   4        0.00       -3.86      2.58 o 
  -4  -9   4        4.96        2.58      2.92 o 
  -3  -9   4        2.06        2.34      2.46 o 
  -2  -9   4       56.47       58.43      6.55 o 
  -1  -9   4       72.86       66.76      6.25 o 
   0  -9   4       10.10       12.79      2.21 o 
   1  -9   4       67.43       72.42      4.86 o 
   2  -9   4        0.10       -1.13      2.22 o 
   3  -9   4        2.90        5.42      2.65 o 
   4  -9   4        5.59        8.34      2.91 o 
   5  -9   4       41.38       40.44      5.43 o 
   6  -9   4        2.31        5.51      4.09 o 
   7  -9   4       70.00       82.78      8.85 o 
  -7  -8   4       27.54       32.98      6.06 o 
  -6  -8   4        1.45       -2.59      2.25 o 
  -5  -8   4       11.49       10.64      3.49 o 
  -4  -8   4        8.40        6.36      3.79 o 
  -3  -8   4        2.48        1.53      2.32 o 
  -2  -8   4        2.33        6.36      1.91 o 
  -1  -8   4       32.41       32.42      3.05 o 
   0  -8   4        2.90        1.46      1.66 o 
   1  -8   4        1.52        4.10      1.40 o 
   2  -8   4      102.10      101.09      5.95 o 
   3  -8   4        2.33        2.67      1.81 o 
   4  -8   4        7.01        7.16      4.88 o 
   5  -8   4       73.91       72.97      7.55 o 
   6  -8   4        8.45       11.23      3.79 o 
   7  -8   4       24.49       30.24      5.16 o 
   8  -8   4        0.36        1.46      2.50 o 
  -8  -7   4       45.12       59.59      8.73 o 
  -7  -7   4       30.69       38.62     11.76 o 
  -6  -7   4        1.99        4.31      2.75 o 
  -5  -7   4       19.26       24.36      4.77 o 
  -4  -7   4        2.36        2.60      2.29 o 
  -3  -7   4        5.57        7.31      2.63 o 
  -2  -7   4       16.84       24.10      3.94 o 
  -1  -7   4      281.44      250.03     12.47 o 
   0  -7   4      496.45      499.16     23.55 o 
   1  -7   4       54.41       62.85      4.04 o 
   2  -7   4       93.51       94.22      6.00 o 
   3  -7   4        2.36        2.84      1.21 o 
   4  -7   4       50.77       58.85      8.97 o 
   5  -7   4      135.97      135.85     10.91 o 
   6  -7   4      139.03      126.48     10.61 o 
   7  -7   4      159.88      165.84     13.29 o 
   8  -7   4       36.34       37.89      5.98 o 
  -9  -6   4       15.81       18.95      5.39 o 
  -8  -6   4       46.68       59.94     13.25 o 
  -7  -6   4       90.14       97.48     10.07 o 
  -6  -6   4       51.07       66.24     12.66 o 
  -5  -6   4      673.97      597.90     70.65 o 
  -4  -6   4       58.44       64.67      6.54 o 
  -3  -6   4      614.81      643.48     29.65 o 
  -2  -6   4       15.57       17.39      2.79 o 
  -1  -6   4       27.14       36.41      2.76 o 
   0  -6   4        0.02        2.94      1.27 o 
   1  -6   4      425.04      418.15     20.83 o 
   2  -6   4       69.23       60.66      3.78 o 
   3  -6   4      787.89      814.29     37.90 o 
   4  -6   4       33.09       29.74      3.11 o 
   5  -6   4      142.18      160.88     12.24 o 
   6  -6   4      279.31      262.68     18.67 o 
   7  -6   4        2.45        3.10      2.54 o 
   8  -6   4        5.65        4.45      3.21 o 
   9  -6   4       16.09       16.92      4.19 o 
  -9  -5   4       49.94       52.98      8.02 o 
  -8  -5   4        0.25        1.36      3.39 o 
  -7  -5   4       33.22       35.77      6.02 o 
  -6  -5   4      630.70      624.88     79.62 o 
  -5  -5   4       27.28       37.54      3.89 o 
  -4  -5   4      710.17      738.35     48.51 o 
  -3  -5   4       50.79       59.69      3.66 o 
  -2  -5   4      125.63      132.96      6.95 o 
  -1  -5   4       10.28       15.63      1.84 o 
   0  -5   4      523.30      539.76     25.19 o 
   1  -5   4       92.12      101.40      5.48 o 
   2  -5   4      248.41      242.74     11.95 o 
   3  -5   4      713.97      705.71     32.84 o 
   4  -5   4       62.02       58.81      3.63 o 
   5  -5   4        3.14        5.30      1.54 o 
   6  -5   4      101.17       95.07      8.37 o 
   7  -5   4       47.06       55.29     16.74 o 
   8  -5   4        3.87        7.10      6.28 o 
   9  -5   4       14.48        7.29      3.99 o 
  -9  -4   4        0.07        5.62      3.54 o 
  -8  -4   4        3.46        5.25      3.40 o 
  -7  -4   4        4.97        7.07      3.29 o 
  -6  -4   4      687.15      829.95     51.22 o 
  -5  -4   4       96.28      105.03      8.97 o 
  -4  -4   4       24.06       34.85      2.56 o 
  -3  -4   4       29.54       30.46      2.19 o 
  -2  -4   4      133.46      140.65      7.08 o 
  -1  -4   4      246.57      212.33     10.28 o 
   0  -4   4      146.56      136.34      6.89 o 
   1  -4   4      436.04      458.59     21.42 o 
   2  -4   4       64.45       68.42      3.87 o 
   3  -4   4     4660.33     4995.85    225.47 o 
   4  -4   4      797.62      801.75     37.12 o 
   5  -4   4        3.24        1.85      1.91 o 
   6  -4   4      424.90      415.46     23.41 o 
   7  -4   4        4.57        4.09      2.58 o 
   8  -4   4       20.26       19.68      4.24 o 
   9  -4   4        0.05        1.58      3.17 o 
  10  -4   4       15.20       26.01      5.45 o 
 -10  -3   4        0.79        8.20      3.87 o 
  -9  -3   4      122.41      147.06     29.40 o 
  -8  -3   4       64.62       56.59      6.41 o 
  -7  -3   4     1082.42     1014.55     85.75 o 
  -6  -3   4       24.37       26.22      3.26 o 
  -5  -3   4       58.40       57.75      4.20 o 
  -4  -3   4     1559.21     1592.67     82.42 o 
  -3  -3   4       62.59       62.61      4.80 o 
  -2  -3   4        0.13        0.64      0.57 o 
  -1  -3   4      342.80      352.16     16.45 o 
   0  -3   4       82.41       78.19      4.08 o 
   1  -3   4     1198.77     1185.27     53.77 o 
   2  -3   4      876.50      896.81     41.14 o 
   3  -3   4     2267.06     2345.55    106.11 o 
   4  -3   4     6008.32     6559.98    337.87 o 
   5  -3   4      212.15      194.44     17.68 o 
   6  -3   4      417.73      368.61     21.27 o 
   7  -3   4       15.59       11.79      3.89 o 
   8  -3   4       36.88       31.18      4.31 o 
   9  -3   4        1.62        0.32      2.99 o 
  10  -3   4        9.07       15.67      4.59 o 
 -10  -2   4        3.81        6.98      4.58 o 
  -9  -2   4      149.79      117.89     10.75 o 
  -8  -2   4        1.43        1.77      2.05 o 
  -7  -2   4       34.97       38.38      5.52 o 
  -6  -2   4      702.07      708.11     49.27 o 
  -5  -2   4      245.32      217.32     12.72 o 
  -4  -2   4      781.10      825.95     43.78 o 
  -3  -2   4       11.00       16.32      2.01 o 
  -2  -2   4       72.45       83.66      5.14 o 
  -1  -2   4       11.09       11.92      1.00 o 
   0  -2   4       64.87       59.21      3.22 o 
   1  -2   4     1342.85     1371.04     62.15 o 
   2  -2   4     3422.91     3555.41    186.74 o 
   3  -2   4        0.25       -0.35      1.12 o 
   4  -2   4      504.55      499.56     23.11 o 
   5  -2   4       37.08       36.39      2.62 o 
   6  -2   4       28.46       28.24      3.23 o 
   7  -2   4       70.31       64.72      5.75 o 
   8  -2   4       28.18       24.89      4.69 o 
   9  -2   4        7.16       13.96      5.00 o 
  10  -2   4        0.13        7.03      6.18 o 
 -10  -1   4        6.31        8.37      5.38 o 
  -9  -1   4       48.19       58.54      7.08 o 
  -8  -1   4        7.51       11.98      3.00 o 
  -7  -1   4       46.09       46.13      4.11 o 
  -6  -1   4     1401.00     1489.97     66.88 o 
  -5  -1   4        2.07        1.42      1.50 o 
  -4  -1   4     1588.72     1709.88     77.36 o 
  -3  -1   4       52.24       50.13      2.76 o 
  -2  -1   4      428.39      386.40     20.72 o 
  -1  -1   4      128.47      114.09      5.54 o 
   0  -1   4       95.46       91.04      4.60 o 
   1  -1   4       36.24       32.59      1.94 o 
   2  -1   4     2184.52     2228.04    116.92 o 
   3  -1   4        8.01        9.44      1.03 o 
   4  -1   4      625.01      646.94     29.87 o 
   5  -1   4      771.49      748.33     34.56 o 
   6  -1   4      205.96      204.10     25.37 o 
   7  -1   4      226.60      201.81     15.43 o 
   8  -1   4        1.19        1.29      1.67 o 
   9  -1   4       22.96       27.40      3.68 o 
  10  -1   4       38.35       47.24     11.36 o 
 -10   0   4       22.34       34.16      7.18 o 
  -9   0   4       74.88       95.16     27.50 o 
  -8   0   4       65.82       76.05     18.83 o 
  -7   0   4        2.64        1.86      1.61 o 
  -6   0   4       11.06        7.80      1.40 o 
  -5   0   4       75.78       78.32      4.36 o 
  -4   0   4     3301.67     3586.57    161.61 o 
  -3   0   4      247.80      274.55     12.92 o 
  -2   0   4      111.12      129.20      6.33 o 
  -1   0   4        3.17        6.04      0.74 o 
   0   0   4     1841.65     1912.51     85.89 o 
   1   0   4      388.62      382.05     17.67 o 
   2   0   4      754.58      735.72     39.15 o 
   3   0   4      744.01      761.50     34.68 o 
   4   0   4        6.66       10.41      1.38 o 
   5   0   4       29.42       33.27      2.47 o 
   6   0   4      208.87      197.34      9.97 o 
   7   0   4      109.80      108.87      7.58 o 
   8   0   4        0.22        3.72      1.93 o 
   9   0   4        2.77        5.47      3.09 o 
  10   0   4       25.35       28.84      5.30 o 
 -10   1   4        3.54       10.16      5.58 o 
  -9   1   4        1.11        2.38      2.67 o 
  -8   1   4       98.37      117.47      9.49 o 
  -7   1   4       13.10       18.43      2.56 o 
  -6   1   4      163.20      162.53     10.18 o 
  -5   1   4        0.83        1.37      0.81 o 
  -4   1   4      260.79      276.28     13.15 o 
  -3   1   4      111.16       94.40      4.86 o 
  -2   1   4        8.78       20.20      1.44 o 
  -1   1   4      582.32      566.50     25.84 o 
   0   1   4      167.40      172.16      8.09 o 
   1   1   4       12.67       17.28      1.73 o 
   2   1   4      722.97      705.94     32.27 o 
   3   1   4       20.93       26.71      1.92 o 
   4   1   4       82.03       91.07      4.95 o 
   5   1   4      751.80      725.13     33.28 o 
   6   1   4      766.33      744.22     34.31 o 
   7   1   4       24.35       28.84      4.39 o 
   8   1   4        0.89        3.63      2.46 o 
   9   1   4        0.86        4.06      3.19 o 
  10   1   4       26.48       17.77      4.36 o 
 -10   2   4       10.29       19.42      4.86 o 
  -9   2   4       35.27       41.91      6.26 o 
  -8   2   4      231.75      248.25     14.06 o 
  -7   2   4       11.24       15.50      3.21 o 
  -6   2   4       17.97       20.81      2.59 o 
  -5   2   4       38.96       38.65      2.75 o 
  -4   2   4        2.06        1.86      0.76 o 
  -3   2   4       93.44       95.68      4.42 o 
  -2   2   4       82.51       80.85      4.21 o 
  -1   2   4       66.52       87.88      6.13 o 
   0   2   4     4718.06     5065.86    227.59 o 
   1   2   4     1323.42     1396.65     62.79 o 
   2   2   4        0.65        0.44      0.57 o 
   3   2   4      326.13      335.37     15.79 o 
   4   2   4      101.42      109.68      5.84 o 
   5   2   4       15.55       18.70      2.06 o 
   6   2   4        0.73        0.33      1.29 o 
   7   2   4        0.12        0.80      2.01 o 
   8   2   4        4.24        9.82      3.08 o 
   9   2   4       47.89       62.59      7.66 o 
  10   2   4        9.62       11.76      3.88 o 
 -10   3   4       50.78       67.33      7.83 o 
  -9   3   4       23.11       22.01      5.07 o 
  -8   3   4      248.62      230.05     13.60 o 
  -7   3   4       79.02       70.92      5.58 o 
  -6   3   4       85.44       76.36      5.46 o 
  -5   3   4        6.40        9.43      1.85 o 
  -4   3   4        6.01        5.24      1.82 o 
  -3   3   4       48.73       51.59      4.22 o 
  -2   3   4     1788.11     1967.75     88.27 o 
  -1   3   4     5719.74     6605.45    296.38 o 
   0   3   4     1767.64     1808.90     81.49 o 
   1   3   4        0.02        1.72      0.86 o 
   2   3   4       74.98       70.43      3.93 o 
   3   3   4      122.45      111.69      5.74 o 
   4   3   4        0.03       -0.10      1.07 o 
   5   3   4        3.92        4.96      1.76 o 
   6   3   4       38.02       33.64      3.85 o 
   7   3   4       45.10       47.86      4.23 o 
   8   3   4        0.84       -0.98      2.43 o 
   9   3   4        3.85        7.93      3.32 o 
  -9   4   4        0.01        3.66      5.78 o 
  -8   4   4        6.03        6.57      2.64 o 
  -7   4   4       25.12       24.57      3.31 o 
  -6   4   4        2.07        3.87      2.27 o 
  -5   4   4       93.45       88.74      6.03 o 
  -4   4   4       92.19       95.31      6.14 o 
  -3   4   4      244.12      267.62     14.66 o 
  -2   4   4      797.31      956.15     48.55 o 
  -1   4   4      393.80      484.88     22.36 o 
   0   4   4      903.96      985.48     44.76 o 
   1   4   4      363.51      376.61     17.40 o 
   2   4   4       58.33       45.73      3.83 o 
   3   4   4      384.91      340.06     19.90 o 
   4   4   4      186.78      148.40      9.60 o 
   5   4   4       43.71       39.76      3.98 o 
   6   4   4        3.73        3.22      1.95 o 
   7   4   4        2.12        0.09      2.03 o 
   8   4   4      114.13       96.42     10.12 o 
   9   4   4       14.75       32.48      6.34 o 
  -9   5   4        1.54        0.83      2.25 o 
  -8   5   4       45.61       52.83      5.41 o 
  -7   5   4       34.52       43.19      4.54 o 
  -6   5   4       18.65       18.31      3.01 o 
  -5   5   4       55.13       60.28      7.35 o 
  -4   5   4       24.74       23.00      3.11 o 
  -3   5   4        5.66        5.22      1.59 o 
  -2   5   4      318.53      358.66     19.20 o 
  -1   5   4       44.75       42.04      3.56 o 
   0   5   4        6.91        9.48      1.37 o 
   1   5   4       86.55       78.09      4.29 o 
   2   5   4      213.30      201.17     12.42 o 
   3   5   4      135.18      122.33      8.20 o 
   4   5   4       66.02       57.79      4.89 o 
   5   5   4        3.89        6.83      2.08 o 
   6   5   4        1.26        4.34      1.99 o 
   7   5   4       41.19       36.41      4.75 o 
   8   5   4       65.85       58.74     14.55 o 
   9   5   4      112.89      110.34     17.69 o 
  -8   6   4      340.66      310.78     18.17 o 
  -7   6   4       94.36      105.47      7.65 o 
  -6   6   4        2.29        2.41      2.05 o 
  -5   6   4        3.58        5.01      2.13 o 
  -4   6   4       16.83       22.17      3.14 o 
  -3   6   4        0.85        0.53      1.73 o 
  -2   6   4       56.64       71.10      5.20 o 
  -1   6   4       38.49       40.36      4.77 o 
   0   6   4       42.61       53.32      4.83 o 
   1   6   4       10.99       11.10      2.22 o 
   2   6   4      177.86      163.39     10.57 o 
   3   6   4      722.68      677.97     38.54 o 
   4   6   4       21.91       24.23      3.52 o 
   5   6   4        6.54        8.66      2.55 o 
   6   6   4        2.80        2.61      3.06 o 
   7   6   4       32.54       38.02      5.72 o 
   8   6   4        9.47        9.24      3.10 o 
  -8   7   4      120.71      142.34      9.86 o 
  -7   7   4      181.05      173.57     11.26 o 
  -6   7   4       12.84       15.83      3.16 o 
  -5   7   4       16.80       20.27      5.15 o 
  -4   7   4        0.18        1.59      1.90 o 
  -3   7   4      625.59      653.38     34.30 o 
  -2   7   4      152.09      166.39     15.92 o 
  -1   7   4     2528.12     2508.54    161.14 o 
   0   7   4      328.52      352.35     28.70 o 
   1   7   4     2247.31     2216.40    120.76 o 
   2   7   4       51.81       55.53      4.98 o 
   3   7   4       95.54       86.24      6.70 o 
   4   7   4       14.36       13.95      2.87 o 
   5   7   4       12.79       12.55      3.10 o 
   6   7   4        5.44        6.80      2.70 o 
   7   7   4       23.94       21.72      3.66 o 
  -7   8   4        1.75        6.70      2.79 o 
  -6   8   4       28.03       28.75      4.23 o 
  -5   8   4        5.68        6.06      2.55 o 
  -4   8   4        9.85        6.66      2.70 o 
  -3   8   4      143.38      156.93     10.07 o 
  -2   8   4      113.61      119.24     18.34 o 
  -1   8   4       79.29       68.88      7.18 o 
   0   8   4      164.91      157.17     12.66 o 
   1   8   4     1167.41     1088.02    101.85 o 
   2   8   4        0.23        1.08      1.82 o 
   3   8   4       23.87       28.48      4.17 o 
   4   8   4       56.37       59.26      5.45 o 
   5   8   4        6.91        8.74      2.66 o 
   6   8   4        6.61        7.00      2.79 o 
  -6   9   4        9.56       20.14      3.78 o 
  -5   9   4        0.27        3.37      2.43 o 
  -4   9   4        0.01        1.18      2.48 o 
  -3   9   4        0.67        3.78      2.83 o 
  -2   9   4       98.69       99.52      9.33 o 
  -1   9   4        1.47        5.77      3.02 o 
   0   9   4       24.04       33.03      5.55 o 
   1   9   4        4.49        7.05      2.91 o 
   2   9   4       15.24       17.15      4.30 o 
   3   9   4       48.69       44.84      5.25 o 
   4   9   4       10.38       16.78      3.44 o 
   5   9   4       10.25       15.25      3.32 o 
  -4  10   4        0.04       -1.04      3.13 o 
  -3  10   4       16.70       26.05      5.27 o 
  -2  10   4        1.01        5.69      3.05 o 
  -1  10   4       13.73       18.27      4.46 o 
   0  10   4       22.34       24.56      5.12 o 
   1  10   4       81.08       89.60      9.37 o 
   2  10   4        7.57        4.42      3.06 o 
   3  10   4        6.82       12.36      6.28 o 
   4  10   4       14.20       24.97      5.32 o 
  -2  11   4       25.83       39.42      6.51 o 
  -1  11   4       17.89       19.54      4.88 o 
   0  11   4        9.99       12.98      4.78 o 
   1  11   4        0.00        2.93      4.58 o 
   0 -12   5        7.94       29.30      8.37 o 
  -3 -11   5        6.31        6.79      3.45 o 
  -2 -11   5       49.99       45.59      8.97 o 
  -1 -11   5      114.25      127.48     25.91 o 
   0 -11   5       25.50       32.69      8.37 o 
   1 -11   5        9.09        9.49      3.28 o 
   2 -11   5        0.82        2.59      2.99 o 
   3 -11   5       11.37       17.69      3.91 o 
   4 -11   5        8.32        8.85      3.49 o 
  -5 -10   5        0.06       -0.84      2.99 o 
  -4 -10   5       93.18      110.05     27.31 o 
  -3 -10   5       11.06       12.98      3.76 o 
  -2 -10   5        0.19        0.88      2.32 o 
  -1 -10   5       10.92        4.29      3.59 o 
   0 -10   5        0.04       -0.65      1.68 o 
   1 -10   5       76.07       70.23      5.83 o 
   2 -10   5        5.12       10.12      3.11 o 
   3 -10   5       27.59       30.70      4.97 o 
   4 -10   5       10.30        5.99      2.90 o 
   5 -10   5        4.45        1.65      2.54 o 
   6 -10   5        4.88        6.95      3.06 o 
  -6  -9   5        5.46       12.58      3.91 o 
  -5  -9   5       19.63       23.86      5.07 o 
  -4  -9   5       20.75       18.39      4.38 o 
  -3  -9   5       25.05       32.92      7.08 o 
  -2  -9   5        0.01        1.71      2.29 o 
  -1  -9   5      110.43      108.61      7.60 o 
   0  -9   5        4.60        5.51      1.81 o 
   1  -9   5       16.08       17.15      2.51 o 
   2  -9   5       29.59       40.44      5.73 o 
   3  -9   5        0.41        0.91      2.29 o 
   4  -9   5       24.34       18.16     10.26 o 
   5  -9   5        1.19       -2.15      2.29 o 
   6  -9   5       20.07       21.52      4.35 o 
   7  -9   5       25.10       26.77      4.97 o 
  -7  -8   5       20.31       15.94      4.86 o 
  -6  -8   5        3.38        8.60      3.73 o 
  -5  -8   5       38.95       41.52      7.77 o 
  -4  -8   5        5.14        4.07      7.18 o 
  -3  -8   5       14.11       17.85      4.20 o 
  -2  -8   5        4.69        5.73      3.49 o 
  -1  -8   5      155.94      168.09      9.01 o 
   0  -8   5        1.68        2.76      1.41 o 
   1  -8   5       22.75       25.56      2.76 o 
   2  -8   5      107.95      104.24      6.22 o 
   3  -8   5      232.11      242.76     17.33 o 
   4  -8   5       43.54       44.15      5.26 o 
   5  -8   5        3.89        1.59      2.32 o 
   6  -8   5        6.75        8.68      4.38 o 
   7  -8   5       61.67       61.60      7.15 o 
   8  -8   5       14.10       12.76      4.19 o 
  -8  -7   5        2.77        1.57      4.09 o 
  -7  -7   5       27.23       33.88      8.27 o 
  -6  -7   5      108.22      112.49     16.04 o 
  -5  -7   5       68.24       61.36      6.90 o 
  -4  -7   5       37.84       32.57      5.27 o 
  -3  -7   5        6.16        8.48      2.25 o 
  -2  -7   5       81.78       87.26      7.05 o 
  -1  -7   5        0.58        1.54      1.15 o 
   0  -7   5        0.50        0.80      1.01 o 
   1  -7   5      241.72      219.16     11.12 o 
   2  -7   5       25.35       32.82      2.77 o 
   3  -7   5       62.86       63.35      5.14 o 
   4  -7   5        3.07        2.61      2.17 o 
   5  -7   5       71.50       66.67     15.65 o 
   6  -7   5       34.66       29.36      4.83 o 
   7  -7   5      259.61      233.21     17.54 o 
   8  -7   5       46.29       51.72      6.82 o 
  -8  -6   5        7.45        6.19      3.99 o 
  -7  -6   5        5.16        5.29      4.58 o 
  -6  -6   5       69.46       79.00      8.14 o 
  -5  -6   5      482.87      453.50     42.15 o 
  -4  -6   5      385.44      385.88     21.46 o 
  -3  -6   5     1315.98     1291.12     67.68 o 
  -2  -6   5        2.11        2.30      1.12 o 
  -1  -6   5      117.75      129.90      7.75 o 
   0  -6   5        7.63       16.60      2.76 o 
   1  -6   5      731.66      722.45     33.53 o 
   2  -6   5      264.50      260.00     12.88 o 
   3  -6   5      567.72      546.24     25.91 o 
   4  -6   5       38.54       39.08      3.70 o 
   5  -6   5      294.78      299.40     20.71 o 
   6  -6   5       16.55       16.38      4.05 o 
   7  -6   5       74.50       74.18      9.57 o 
   8  -6   5       23.38       27.97     12.36 o 
   9  -6   5       14.35       18.51      4.79 o 
  -9  -5   5        6.58       20.30     15.05 o 
  -8  -5   5       29.24       37.14     11.76 o 
  -7  -5   5       44.03       56.45      6.90 o 
  -6  -5   5      631.06      666.96    114.00 o 
  -5  -5   5      483.86      527.42     41.28 o 
  -4  -5   5      419.54      403.62     25.22 o 
  -3  -5   5       11.89       14.65      2.26 o 
  -2  -5   5       76.80       81.24      4.62 o 
  -1  -5   5        6.36        7.70      1.22 o 
   0  -5   5        1.02        0.46      0.75 o 
   1  -5   5        2.52        4.98      1.09 o 
   2  -5   5        0.19        0.67      0.75 o 
   3  -5   5        3.77        6.55      1.29 o 
   4  -5   5      222.48      221.72     13.19 o 
   5  -5   5     1813.81     1841.39     98.46 o 
   6  -5   5       59.80       52.17      4.48 o 
   7  -5   5       47.15       46.81      5.75 o 
   8  -5   5      103.75      107.63      9.63 o 
   9  -5   5        4.42        5.74      3.69 o 
  -9  -4   5       28.56       38.55      9.67 o 
  -8  -4   5        0.12        1.99      3.10 o 
  -7  -4   5       39.23       44.00      7.77 o 
  -6  -4   5        0.11        0.34      1.72 o 
  -5  -4   5     1033.09     1109.05     66.31 o 
  -4  -4   5        4.43        3.99      1.50 o 
  -3  -4   5      297.61      329.95     15.54 o 
  -2  -4   5        4.28        7.31      1.04 o 
  -1  -4   5       20.85       17.65      1.61 o 
   0  -4   5       96.42       95.34      5.29 o 
   1  -4   5       72.16       73.74      4.10 o 
   2  -4   5      293.91      278.94     13.43 o 
   3  -4   5      236.01      244.55     11.95 o 
   4  -4   5      973.76      957.78     51.72 o 
   5  -4   5      222.46      207.86     12.60 o 
   6  -4   5      381.52      376.26     21.49 o 
   7  -4   5        6.61        7.94      2.10 o 
   8  -4   5      289.75      298.70     21.20 o 
   9  -4   5        1.90       -0.06      3.05 o 
  -9  -3   5       46.54       55.54      6.90 o 
  -8  -3   5       14.10       24.80      4.86 o 
  -7  -3   5       26.15       26.52      3.57 o 
  -6  -3   5        0.08        1.32      1.54 o 
  -5  -3   5      185.27      180.67     10.65 o 
  -4  -3   5      132.13      147.49      8.70 o 
  -3  -3   5      894.31      972.94     50.79 o 
  -2  -3   5     1245.93     1323.88     68.98 o 
  -1  -3   5      221.28      209.73     10.05 o 
   0  -3   5       76.04       69.08      3.72 o 
   1  -3   5        5.76        9.83      1.15 o 
   2  -3   5       30.77       35.83      2.73 o 
   3  -3   5      410.71      400.14     22.56 o 
   4  -3   5     2712.15     2640.44    139.46 o 
   5  -3   5      515.81      454.29     30.90 o 
   6  -3   5      137.44      126.87      8.78 o 
   7  -3   5        3.17        4.93      2.13 o 
   8  -3   5      178.30      160.79     11.97 o 
   9  -3   5        0.12        1.06      3.09 o 
  10  -3   5       17.97       36.02      6.41 o 
 -10  -2   5        3.94        9.17      5.18 o 
  -9  -2   5       44.40       49.38      5.10 o 
  -8  -2   5       23.42       29.72      3.93 o 
  -7  -2   5        8.93        4.90      2.05 o 
  -6  -2   5        8.87        9.39      2.03 o 
  -5  -2   5       17.35       16.84      2.36 o 
  -4  -2   5     1001.88     1065.19     48.39 o 
  -3  -2   5       52.00       63.03      4.17 o 
  -2  -2   5     4727.33     5104.49    262.82 o 
  -1  -2   5      886.16      902.82     41.04 o 
   0  -2   5      201.59      207.44     10.06 o 
   1  -2   5     1544.29     1750.96     95.00 o 
   2  -2   5      826.88      846.60     45.67 o 
   3  -2   5     2248.50     2240.02    118.70 o 
   4  -2   5      246.91      247.21     14.50 o 
   5  -2   5        7.60        8.55      3.14 o 
   6  -2   5        0.03        1.74      1.38 o 
   7  -2   5        9.94       12.84      2.76 o 
   8  -2   5        1.98        1.94      1.84 o 
   9  -2   5        9.36       10.39      2.77 o 
  10  -2   5        7.67        5.58      5.78 o 
 -10  -1   5        3.17        4.23      3.29 o 
  -9  -1   5      126.12      154.60     18.24 o 
  -8  -1   5       16.26       23.73      4.65 o 
  -7  -1   5      190.88      184.39     21.95 o 
  -6  -1   5       80.12       73.06      5.24 o 
  -5  -1   5       55.49       62.03      3.65 o 
  -4  -1   5      281.05      290.67     14.43 o 
  -3  -1   5      886.58      990.03     44.91 o 
  -2  -1   5       36.83       43.03      3.00 o 
  -1  -1   5      217.48      219.44     10.36 o 
   0  -1   5       60.22       56.11      3.10 o 
   1  -1   5       60.25       59.60      3.27 o 
   2  -1   5      167.16      168.00      8.29 o 
   3  -1   5      171.57      153.31      9.33 o 
   4  -1   5     1006.21     1050.94     47.96 o 
   5  -1   5      215.12      183.62     11.26 o 
   6  -1   5        5.75        7.90      2.01 o 
   7  -1   5      259.38      250.58     18.92 o 
   8  -1   5        0.95        0.61      1.94 o 
   9  -1   5        2.04        4.85      2.53 o 
  10  -1   5       49.82       43.28      7.37 o 
 -10   0   5       19.78       26.81      5.28 o 
  -9   0   5       49.38       58.91      6.73 o 
  -8   0   5      109.35      127.29     11.16 o 
  -7   0   5       37.02       45.55      7.64 o 
  -6   0   5       36.58       39.82      3.54 o 
  -5   0   5        9.83       10.19      1.42 o 
  -4   0   5      295.93      317.52     14.93 o 
  -3   0   5      973.74     1075.42     48.80 o 
  -2   0   5       74.27       73.71      3.88 o 
  -1   0   5        8.95       15.28      1.67 o 
   0   0   5      280.12      266.76     12.55 o 
   1   0   5       35.64       30.83      2.02 o 
   2   0   5       57.77       55.25      3.16 o 
   3   0   5       57.43       56.17      3.29 o 
   4   0   5        3.25        4.80      1.17 o 
   5   0   5       69.59       58.25      4.11 o 
   6   0   5        0.14        2.24      1.48 o 
   7   0   5      117.43      125.39      8.54 o 
   8   0   5       27.76       26.81      4.28 o 
   9   0   5        0.04       -0.82      2.20 o 
  10   0   5        4.95        7.56      3.59 o 
 -10   1   5       32.41       51.96      7.17 o 
  -9   1   5        2.91        3.51      3.39 o 
  -8   1   5       64.03       56.99      7.57 o 
  -7   1   5        0.14        0.34      2.15 o 
  -6   1   5        0.80        1.98      1.18 o 
  -5   1   5       37.10       36.94      2.54 o 
  -4   1   5        7.20       12.83      1.49 o 
  -3   1   5       70.38       67.55      3.74 o 
  -2   1   5      356.92      396.20     18.39 o 
  -1   1   5     1010.70     1042.17     47.31 o 
   0   1   5      427.69      466.67     21.41 o 
   1   1   5      142.50      141.58      6.97 o 
   2   1   5       44.07       43.67      2.67 o 
   3   1   5        0.41        0.34      0.72 o 
   4   1   5       21.98       22.26      2.01 o 
   5   1   5        0.92        1.98      0.96 o 
   6   1   5       64.66       59.24      4.84 o 
   7   1   5        0.54        0.60      2.05 o 
   8   1   5       18.12       19.17      4.31 o 
   9   1   5       14.63       10.20      3.53 o 
  10   1   5       29.16       37.78      5.97 o 
 -10   2   5      205.63      235.05     17.74 o 
  -9   2   5       35.79       45.88      6.62 o 
  -8   2   5      314.42      308.42     41.36 o 
  -7   2   5       31.56       39.29      3.86 o 
  -6   2   5      211.20      200.20     11.39 o 
  -5   2   5        1.31        1.32      1.07 o 
  -4   2   5       47.88       46.25      2.93 o 
  -3   2   5      241.42      265.52     12.67 o 
  -2   2   5       24.88       29.50      1.95 o 
  -1   2   5      205.02      214.18     10.22 o 
   0   2   5     1939.93     2103.79     94.89 o 
   1   2   5     1071.69     1103.95     49.83 o 
   2   2   5      246.55      258.19     12.39 o 
   3   2   5      136.30      132.82      6.83 o 
   4   2   5        0.16        2.07      0.89 o 
   5   2   5        8.61        7.81      1.79 o 
   6   2   5       69.42       64.49      5.09 o 
   7   2   5        0.57       -0.40      1.99 o 
   8   2   5        7.87       15.00      3.88 o 
   9   2   5        5.86        5.21      3.13 o 
  -9   3   5       21.64       31.31      5.64 o 
  -8   3   5       97.09      106.60      9.07 o 
  -7   3   5       51.80       60.36      6.07 o 
  -6   3   5       40.73       37.25      3.81 o 
  -5   3   5      108.19       92.11      6.13 o 
  -4   3   5        0.29        1.09      0.97 o 
  -3   3   5       60.91       67.10      3.78 o 
  -2   3   5        1.56        3.95      1.00 o 
  -1   3   5        5.35       18.03      1.59 o 
   0   3   5     6168.61     7122.99    320.11 o 
   1   3   5     1365.70     1487.73     67.33 o 
   2   3   5      589.76      599.98     27.79 o 
   3   3   5      424.34      412.68     19.31 o 
   4   3   5       47.46       44.09      3.72 o 
   5   3   5        5.93       10.41      2.21 o 
   6   3   5       40.08       50.15      4.45 o 
   7   3   5        0.99        7.44      3.01 o 
   8   3   5       26.18       35.00      5.91 o 
   9   3   5        1.74        5.61      3.41 o 
  -9   4   5      142.15      172.54     37.17 o 
  -8   4   5      259.58      244.39     14.49 o 
  -7   4   5       62.40       62.42      5.64 o 
  -6   4   5        1.62        1.92      1.81 o 
  -5   4   5       16.80       19.79      2.90 o 
  -4   4   5        8.35        9.72      1.98 o 
  -3   4   5      151.23      155.90      9.20 o 
  -2   4   5       88.09       92.69      5.00 o 
  -1   4   5      143.37      168.40      8.36 o 
   0   4   5       33.90       25.28      2.11 o 
   1   4   5      294.61      289.88     13.82 o 
   2   4   5      127.60      122.19     12.73 o 
   3   4   5      394.33      412.95     25.36 o 
   4   4   5        6.43        4.31      1.47 o 
   5   4   5        6.88        8.73      2.31 o 
   6   4   5        5.92        5.95      2.18 o 
   7   4   5        6.49       10.15      3.54 o 
   8   4   5        2.36        4.94      3.99 o 
   9   4   5       45.40       57.20      7.95 o 
  -9   5   5        1.33        6.79      3.94 o 
  -8   5   5        7.11       11.23      2.96 o 
  -7   5   5     1078.91     1039.38     54.05 o 
  -6   5   5       69.40       68.76      5.52 o 
  -5   5   5       16.32       19.36      2.90 o 
  -4   5   5       95.35       95.45      9.86 o 
  -3   5   5       53.88       52.96      4.28 o 
  -2   5   5       18.60       15.94      2.24 o 
  -1   5   5       68.47       81.79      4.57 o 
   0   5   5      253.97      268.24     12.99 o 
   1   5   5      191.15      176.34     10.97 o 
   2   5   5      204.27      201.55     11.04 o 
   3   5   5      169.36      148.95      9.75 o 
   4   5   5       34.94       31.67      5.88 o 
   5   5   5        0.00        1.05      1.68 o 
   6   5   5      193.24      184.26     12.20 o 
   7   5   5        1.91        3.01      3.04 o 
   8   5   5       42.51       54.85      8.57 o 
  -8   6   5       57.40       61.32      5.89 o 
  -7   6   5       56.40       66.46      6.60 o 
  -6   6   5        0.53       -0.05      1.88 o 
  -5   6   5        5.37        7.26      2.25 o 
  -4   6   5       25.29       25.00      4.34 o 
  -3   6   5       21.05       24.66      4.22 o 
  -2   6   5      143.73      172.83     18.28 o 
  -1   6   5       41.73       49.37      3.79 o 
   0   6   5       32.41       35.21      3.51 o 
   1   6   5      322.30      325.52     19.39 o 
   2   6   5     1100.67     1096.43     60.89 o 
   3   6   5      788.69      721.55     40.70 o 
   4   6   5       35.76       29.33      3.99 o 
   5   6   5        5.14        7.61      2.44 o 
   6   6   5        4.69        4.90      2.45 o 
   7   6   5        6.30       10.23      2.99 o 
   8   6   5       21.79       30.20      6.13 o 
  -7   7   5        8.88       11.21      3.01 o 
  -6   7   5       28.67       34.55      4.42 o 
  -5   7   5        1.74        0.69      1.89 o 
  -4   7   5        0.45        1.32      2.28 o 
  -3   7   5       83.49       93.63      6.82 o 
  -2   7   5       61.06       68.78      6.68 o 
  -1   7   5     1131.78     1109.32     72.65 o 
   0   7   5       63.84       61.06      6.50 o 
   1   7   5      591.27      596.08     30.26 o 
   2   7   5       34.88       37.39      4.63 o 
   3   7   5       56.69       51.98      4.92 o 
   4   7   5        0.08       -0.07      1.75 o 
   5   7   5      111.08      105.69      8.21 o 
   6   7   5       19.66       26.99      5.34 o 
   7   7   5       49.68       50.28      6.38 o 
  -7   8   5       43.34       52.17      7.18 o 
  -6   8   5       37.38       37.00      6.09 o 
  -5   8   5       13.42       21.29      5.86 o 
  -4   8   5        0.00        0.13      2.21 o 
  -3   8   5       47.90       57.91      6.70 o 
  -2   8   5        5.24        8.57      3.32 o 
  -1   8   5       27.20       26.85      4.79 o 
   0   8   5       42.10       44.79      6.88 o 
   1   8   5      311.29      298.13     25.61 o 
   2   8   5      103.77      106.12      7.97 o 
   3   8   5        0.09        0.87      1.98 o 
   4   8   5       40.24       40.95      5.33 o 
   5   8   5        1.39        0.64      2.02 o 
   6   8   5        2.83        8.94      2.94 o 
  -5   9   5       95.70      101.02     12.44 o 
  -4   9   5        1.29        0.24      2.84 o 
  -3   9   5       14.29       23.30      5.38 o 
  -2   9   5        9.66       12.71      5.58 o 
  -1   9   5       80.33       80.49      8.23 o 
   0   9   5        2.89        5.83      2.91 o 
   1   9   5        2.68        2.09      2.82 o 
   2   9   5        9.08        9.68      3.59 o 
   3   9   5        3.65        7.42      3.29 o 
   4   9   5        2.05        4.60      2.72 o 
   5   9   5       51.58       69.10      7.78 o 
  -4  10   5        8.27        6.37      3.50 o 
  -3  10   5        7.87        7.86      6.38 o 
  -2  10   5        3.32        2.75      2.83 o 
  -1  10   5       10.47       10.26      5.68 o 
   0  10   5        0.14        4.80      3.38 o 
   1  10   5       17.36       19.63      4.46 o 
   2  10   5        0.00        1.95      2.89 o 
   3  10   5       13.04       18.58      4.54 o 
  -3 -11   6       18.78       29.56      7.08 o 
  -2 -11   6        2.74        7.51      3.30 o 
  -1 -11   6       31.89       35.29      5.84 o 
   0 -11   6       33.21       60.19     11.36 o 
   1 -11   6        0.09        3.59      2.99 o 
   2 -11   6        1.05        1.45      2.62 o 
   3 -11   6        0.48       -0.07      2.68 o 
   4 -11   6        2.12        2.77      4.29 o 
  -5 -10   6        1.00        1.89      2.91 o 
  -4 -10   6      113.25      117.66     25.21 o 
  -3 -10   6        1.00        5.20      4.78 o 
  -2 -10   6       14.21       23.50      6.98 o 
  -1 -10   6       15.43       10.73      3.61 o 
   0 -10   6       14.98       18.05      6.48 o 
   1 -10   6        1.96        2.53      2.69 o 
   2 -10   6       10.09        9.95      3.43 o 
   3 -10   6       57.21       57.51      6.67 o 
   4 -10   6        0.85        2.75      2.39 o 
   5 -10   6        6.13        3.53      5.98 o 
  -6  -9   6        0.06        3.17      4.98 o 
  -5  -9   6        0.87        2.64      2.91 o 
  -4  -9   6       10.24       10.05      3.54 o 
  -3  -9   6       22.96       25.72      4.93 o 
  -2  -9   6       25.51       33.07     11.06 o 
  -1  -9   6      106.11      107.27      8.49 o 
   0  -9   6        0.00        1.07      1.54 o 
   1  -9   6        4.46        5.68      1.76 o 
   2  -9   6        8.96       10.12      2.29 o 
   3  -9   6       10.79        8.18      2.91 o 
   4  -9   6       49.73       50.50      6.19 o 
   5  -9   6        0.22       -3.31      3.29 o 
   6  -9   6        0.17        6.39      3.05 o 
   7  -9   6       11.87       11.56      4.78 o 
  -7  -8   6        6.30        4.08      3.58 o 
  -6  -8   6       19.75       23.40      4.98 o 
  -5  -8   6       65.91       68.58     10.36 o 
  -4  -8   6       49.44       50.92      6.67 o 
  -3  -8   6        0.44        1.28      2.32 o 
  -2  -8   6        4.68        7.37      6.39 o 
  -1  -8   6      313.14      314.70     23.91 o 
   0  -8   6        0.22        1.67      1.40 o 
   1  -8   6       25.29       26.61      5.18 o 
   2  -8   6      789.14      777.10     42.65 o 
   3  -8   6       89.56       91.87      8.17 o 
   4  -8   6      135.97      140.05     11.25 o 
   5  -8   6       37.57       48.99      6.19 o 
   6  -8   6       65.49       68.16      7.51 o 
   7  -8   6       55.77       60.50      7.33 o 
  -8  -7   6       18.82       21.09      5.68 o 
  -7  -7   6       17.98       21.02      5.07 o 
  -6  -7   6      192.24      209.76     40.06 o 
  -5  -7   6        8.42        7.06      3.15 o 
  -4  -7   6        8.04        8.21      3.23 o 
  -3  -7   6        7.94        8.43      2.59 o 
  -2  -7   6       70.79       68.66      5.45 o 
  -1  -7   6       11.23       11.22      1.81 o 
   0  -7   6      157.02      145.18      8.98 o 
   1  -7   6      123.06      111.92      6.35 o 
   2  -7   6      188.25      202.72     10.57 o 
   3  -7   6        2.41        3.74      1.69 o 
   4  -7   6       68.83       70.26      5.75 o 
   5  -7   6       39.24       46.86     13.25 o 
   6  -7   6        0.01        1.15      2.58 o 
   7  -7   6       25.14       33.18      5.55 o 
   8  -7   6        2.59       13.01      4.13 o 
  -8  -6   6        8.07       10.28      4.31 o 
  -7  -6   6      227.72      214.41     49.83 o 
  -6  -6   6      505.45      494.03     69.16 o 
  -5  -6   6       45.93       48.83      6.22 o 
  -4  -6   6     1071.20     1113.20     71.95 o 
  -3  -6   6      572.63      561.68     30.62 o 
  -2  -6   6      115.89      105.38      7.14 o 
  -1  -6   6       16.83       18.87      1.98 o 
   0  -6   6       68.15       72.89      4.43 o 
   1  -6   6       42.92       45.31      3.65 o 
   2  -6   6      249.42      255.85     12.77 o 
   3  -6   6      709.32      668.09     36.87 o 
   4  -6   6       23.59       26.38      3.09 o 
   5  -6   6     1515.41     1482.42     79.87 o 
   6  -6   6       80.61       76.82      7.80 o 
   7  -6   6       66.01       58.56      6.97 o 
   8  -6   6        7.72       12.77      4.09 o 
   9  -6   6        3.86       10.10      4.04 o 
  -9  -5   6        0.08        5.55      4.16 o 
  -8  -5   6       45.62       56.72     10.86 o 
  -7  -5   6       87.68      111.24     26.41 o 
  -6  -5   6      182.25      182.65     16.94 o 
  -5  -5   6     1047.74     1235.16     75.55 o 
  -4  -5   6      112.83      121.89      9.61 o 
  -3  -5   6        0.52        1.98      1.37 o 
  -2  -5   6      594.13      593.18     27.50 o 
  -1  -5   6       91.09       89.20      7.54 o 
   0  -5   6      128.15      128.95      6.69 o 
   1  -5   6        4.56        4.05      1.08 o 
   2  -5   6      184.43      190.65      9.67 o 
   3  -5   6        5.61        6.86      1.54 o 
   4  -5   6       17.81       19.29      2.48 o 
   5  -5   6      859.14      836.51     45.89 o 
   6  -5   6      373.08      348.67     20.29 o 
   7  -5   6       68.52       72.41      7.57 o 
   8  -5   6        6.25        8.65      3.92 o 
   9  -5   6       19.42       28.03      5.30 o 
  -9  -4   6       30.76       59.90     26.41 o 
  -8  -4   6       17.09       19.36      8.07 o 
  -7  -4   6       34.90       43.72      5.33 o 
  -6  -4   6      188.76      191.75     16.54 o 
  -5  -4   6      425.58      424.88     42.65 o 
  -4  -4   6        0.05        0.00      1.08 o 
  -3  -4   6       73.79       75.27      5.21 o 
  -2  -4   6       44.65       53.32      4.26 o 
  -1  -4   6      175.81      203.48     10.01 o 
   0  -4   6      118.98      126.32      6.53 o 
   1  -4   6       27.11       31.12      2.65 o 
   2  -4   6        3.07        1.08      0.75 o 
   3  -4   6       11.92       14.03      2.11 o 
   4  -4   6     1340.90     1367.15     73.85 o 
   5  -4   6        3.31        5.82      2.57 o 
   6  -4   6      457.24      439.86     31.85 o 
   7  -4   6      203.96      190.20     15.75 o 
   8  -4   6       82.82       90.88      8.77 o 
   9  -4   6       52.41       61.74      7.61 o 
  -9  -3   6       11.77       16.97      4.26 o 
  -8  -3   6        2.79        3.37      2.26 o 
  -7  -3   6        0.91       -0.18      1.98 o 
  -6  -3   6        6.64        8.11      2.21 o 
  -5  -3   6      115.41      103.04      7.19 o 
  -4  -3   6        5.30       10.38      1.86 o 
  -3  -3   6      741.68      760.91     39.94 o 
  -2  -3   6      291.45      297.01     16.43 o 
  -1  -3   6        7.27        9.43      1.06 o 
   0  -3   6       19.21       20.77      1.61 o 
   1  -3   6       73.41       62.02      3.63 o 
   2  -3   6        0.93        3.75      0.87 o 
   3  -3   6        8.50        4.98      1.88 o 
   4  -3   6       63.75       61.35      4.89 o 
   5  -3   6       22.11       19.80      2.77 o 
   6  -3   6       88.39       90.69     10.52 o 
   7  -3   6       34.05       44.18      4.83 o 
   8  -3   6       38.84       36.02      6.09 o 
   9  -3   6       11.06       19.79      5.39 o 
  -9  -2   6       20.15       17.87      4.42 o 
  -8  -2   6        0.62        1.80      2.13 o 
  -7  -2   6       60.61       53.35      4.76 o 
  -6  -2   6       71.67       74.91      7.84 o 
  -5  -2   6      290.46      293.36     16.34 o 
  -4  -2   6      121.79      111.12      6.93 o 
  -3  -2   6     3079.04     3378.72    174.64 o 
  -2  -2   6      417.22      430.60     23.19 o 
  -1  -2   6       46.49       52.45      3.31 o 
   0  -2   6       52.35       51.78      4.95 o 
   1  -2   6      433.64      475.35     22.17 o 
   2  -2   6        5.57       12.17      1.91 o 
   3  -2   6     2604.71     2673.95    141.02 o 
   4  -2   6      436.50      441.50     24.83 o 
   5  -2   6      125.79      127.94      8.52 o 
   6  -2   6      251.86      226.97     15.91 o 
   7  -2   6       32.75       35.46      4.23 o 
   8  -2   6      141.99      134.61     10.21 o 
   9  -2   6       20.75       14.97      3.28 o 
  10  -2   6       27.59       37.47      9.97 o 
 -10  -1   6        0.81       11.06      3.81 o 
  -9  -1   6       20.24       27.33      4.86 o 
  -8  -1   6       21.19       23.23      6.28 o 
  -7  -1   6      272.20      253.77     14.81 o 
  -6  -1   6        0.48        1.45      1.47 o 
  -5  -1   6       56.75       59.23      6.26 o 
  -4  -1   6        7.78       10.45      1.24 o 
  -3  -1   6      768.64      811.00     36.91 o 
  -2  -1   6     1517.41     1660.76     74.75 o 
  -1  -1   6      390.22      400.80     18.59 o 
   0  -1   6       36.22       32.14      2.13 o 
   1  -1   6       66.94       64.76      3.74 o 
   2  -1   6      788.92      720.66     33.20 o 
   3  -1   6       19.70       23.60      2.66 o 
   4  -1   6      103.48       82.44      5.79 o 
   5  -1   6      105.05      111.13      7.87 o 
   6  -1   6      117.31      115.97      8.00 o 
   7  -1   6      185.14      180.80     13.58 o 
   8  -1   6       39.69       42.03      7.37 o 
   9  -1   6        0.70        5.06      5.48 o 
  10  -1   6       14.22       14.44      4.00 o 
 -10   0   6        0.39        3.95      3.40 o 
  -9   0   6        9.49       15.02      3.83 o 
  -8   0   6       24.39       36.86     10.56 o 
  -7   0   6      217.56      230.50     24.12 o 
  -6   0   6       28.26       35.73      3.40 o 
  -5   0   6        0.48       -0.13      1.28 o 
  -4   0   6        0.15        1.63      0.83 o 
  -3   0   6      379.79      373.05     17.53 o 
  -2   0   6        6.51        5.66      0.88 o 
  -1   0   6      355.51      368.69     17.21 o 
   0   0   6      343.92      319.77     14.96 o 
   1   0   6       64.23       68.99      3.81 o 
   2   0   6       35.26       30.93      2.15 o 
   3   0   6       49.13       44.31      2.80 o 
   4   0   6       60.46       52.32      3.25 o 
   5   0   6      129.32      122.93      9.06 o 
   6   0   6        2.65        4.84      1.88 o 
   7   0   6       32.23       46.00      6.75 o 
   8   0   6      132.89      116.12     10.97 o 
   9   0   6        4.02        6.50      2.87 o 
  10   0   6        0.24        3.42      2.69 o 
 -10   1   6       22.29       17.04      4.65 o 
  -9   1   6       45.07       60.57      7.08 o 
  -8   1   6      291.38      280.84     19.31 o 
  -7   1   6       15.23       25.80      4.78 o 
  -6   1   6       85.39       88.82      8.17 o 
  -5   1   6        0.01        1.45      1.07 o 
  -4   1   6       71.50       75.59      4.23 o 
  -3   1   6       80.19       89.10      4.77 o 
  -2   1   6      355.74      350.23     16.41 o 
  -1   1   6      283.63      304.23     14.34 o 
   0   1   6      371.91      371.92     17.27 o 
   1   1   6     1876.18     2027.34     91.73 o 
   2   1   6      677.51      678.41     31.44 o 
   3   1   6       13.30       15.14      1.75 o 
   4   1   6       15.03       17.59      1.80 o 
   5   1   6       95.62       86.91      6.10 o 
   6   1   6      116.85      101.15      9.30 o 
   7   1   6       50.77       44.91      5.82 o 
   8   1   6       22.42       29.42      4.84 o 
   9   1   6        0.01        2.22      2.61 o 
  -9   2   6      317.71      369.11     52.92 o 
  -8   2   6      257.84      224.36     16.16 o 
  -7   2   6        0.01       -1.37      2.15 o 
  -6   2   6      170.54      151.07      9.06 o 
  -5   2   6       30.46       33.69      3.29 o 
  -4   2   6       18.00       20.72      1.96 o 
  -3   2   6      508.78      525.19     24.40 o 
  -2   2   6      168.13      185.63      8.99 o 
  -1   2   6     2713.78     3015.55    135.08 o 
   0   2   6      302.15      321.37     15.09 o 
   1   2   6     1050.09     1201.17     54.71 o 
   2   2   6       36.70       38.38      3.05 o 
   3   2   6       74.47       76.10      4.35 o 
   4   2   6       52.27       49.88      3.58 o 
   5   2   6        7.96        7.40      1.77 o 
   6   2   6      126.83      125.08     11.06 o 
   7   2   6        4.63        6.98      2.72 o 
   8   2   6       23.70       33.35      6.58 o 
   9   2   6       28.51       33.83      5.94 o 
  -9   3   6        1.90        3.89      3.24 o 
  -8   3   6      206.10      209.49     21.82 o 
  -7   3   6        4.02        2.52      2.68 o 
  -6   3   6       17.21       17.67      4.67 o 
  -5   3   6      156.72      175.72     14.34 o 
  -4   3   6       17.94       16.98      2.44 o 
  -3   3   6       12.32       25.12      2.56 o 
  -2   3   6      143.56      122.62      6.29 o 
  -1   3   6       34.18       46.67      2.99 o 
   0   3   6      612.55      683.12     31.45 o 
   1   3   6     1452.03     1525.78     69.15 o 
   2   3   6      245.64      248.03     12.14 o 
   3   3   6      378.42      377.67     21.87 o 
   4   3   6       55.71       52.72      4.96 o 
   5   3   6        2.34        3.22      1.71 o 
   6   3   6       40.62       38.82      5.36 o 
   7   3   6        0.65        0.11      2.10 o 
   8   3   6        8.46       15.13      4.16 o 
   9   3   6       11.90       20.83      5.78 o 
  -9   4   6       11.68       15.70      4.16 o 
  -8   4   6        3.48        4.41      4.29 o 
  -7   4   6      309.73      324.01     32.96 o 
  -6   4   6       70.35       73.18      6.38 o 
  -5   4   6        0.28        1.80      2.44 o 
  -4   4   6       36.17       39.34      4.48 o 
  -3   4   6        2.61        2.56      1.55 o 
  -2   4   6      437.71      470.68     24.45 o 
  -1   4   6      108.09      130.63      6.76 o 
   0   4   6      159.75      192.75     10.76 o 
   1   4   6      316.18      311.75     14.86 o 
   2   4   6       22.79       23.34      2.72 o 
   3   4   6       41.15       44.34      3.87 o 
   4   4   6      151.77      147.75      9.66 o 
   5   4   6      106.82      110.94      7.91 o 
   6   4   6       36.85       40.22      4.21 o 
   7   4   6        0.17       -0.67      2.75 o 
   8   4   6        3.33        4.10      2.99 o 
  -8   5   6        0.01        2.11      2.97 o 
  -7   5   6      513.03      537.18     28.54 o 
  -6   5   6      277.16      288.63     27.40 o 
  -5   5   6        0.44       -0.51      1.66 o 
  -4   5   6       14.27       16.11      3.14 o 
  -3   5   6       55.47       54.58      5.97 o 
  -2   5   6        5.45        3.86      1.54 o 
  -1   5   6       66.30       71.73      4.40 o 
   0   5   6       46.14       45.20      3.13 o 
   1   5   6      913.07      862.87     48.60 o 
   2   5   6      215.61      203.38     15.48 o 
   3   5   6      116.76      114.02      7.95 o 
   4   5   6      688.29      679.72     41.93 o 
   5   5   6        2.75        4.23      2.08 o 
   6   5   6      252.91      257.92     16.32 o 
   7   5   6        0.12        4.14      3.43 o 
   8   5   6       85.36       96.05     23.92 o 
  -8   6   6       33.14       38.24      4.79 o 
  -7   6   6       78.34       83.06      5.61 o 
  -6   6   6      355.95      321.29     18.43 o 
  -5   6   6      181.40      176.56      9.27 o 
  -4   6   6       54.15       53.23      8.41 o 
  -3   6   6        0.75       -1.96      1.57 o 
  -2   6   6      388.97      365.52     19.69 o 
  -1   6   6       24.01       30.00      3.36 o 
   0   6   6       69.69       78.87      5.93 o 
   1   6   6      174.93      164.87     10.72 o 
   2   6   6     1054.56     1012.58     56.59 o 
   3   6   6      461.70      480.27     28.16 o 
   4   6   6        0.23        0.21      1.77 o 
   5   6   6       11.21       16.31      3.32 o 
   6   6   6       60.22       70.75      6.36 o 
   7   6   6       10.03       15.87      4.16 o 
  -7   7   6       27.90       25.93      4.10 o 
  -6   7   6      104.22      107.90      8.01 o 
  -5   7   6        0.02        1.14      2.20 o 
  -4   7   6       45.26       43.54      3.94 o 
  -3   7   6      136.33      136.94      8.63 o 
  -2   7   6      149.73      139.63      8.79 o 
  -1   7   6       67.39       63.90      6.73 o 
   0   7   6       27.94       23.26      4.45 o 
   1   7   6      584.48      568.02     32.99 o 
   2   7   6      219.99      231.97     18.17 o 
   3   7   6      520.44      502.72     30.85 o 
   4   7   6        0.05       -0.40      2.11 o 
   5   7   6        0.32        0.52      2.14 o 
   6   7   6        2.28        3.67      2.72 o 
   7   7   6       80.04      109.72      8.96 o 
  -6   8   6        8.93        4.95      2.92 o 
  -5   8   6       29.80       41.08      7.33 o 
  -4   8   6      305.98      320.49     17.75 o 
  -3   8   6      233.34      201.75     15.97 o 
  -2   8   6       45.29       49.21      6.26 o 
  -1   8   6       27.99       28.19      6.88 o 
   0   8   6       46.15       44.95      8.57 o 
   1   8   6       93.29      101.67      9.57 o 
   2   8   6      117.35      119.86     10.78 o 
   3   8   6      105.29      108.27      8.42 o 
   4   8   6        0.62        1.25      2.38 o 
   5   8   6       24.96       40.24      6.71 o 
   6   8   6       10.64       23.85      4.44 o 
  -5   9   6       64.86       60.03      4.95 o 
  -4   9   6       26.51       32.55      7.27 o 
  -3   9   6        6.06        6.78      3.16 o 
  -2   9   6        0.30        3.36      2.99 o 
  -1   9   6        6.80       13.13      4.16 o 
   0   9   6       16.88       22.39      6.18 o 
   1   9   6        0.17        2.36      2.92 o 
   2   9   6       12.36       12.91      4.00 o 
   3   9   6       22.07       17.30      4.23 o 
   4   9   6       16.68       17.16      3.59 o 
  -3  10   6        2.46        1.00      3.13 o 
  -2  10   6        4.37        5.45      3.79 o 
  -1  10   6        6.09        4.95      3.24 o 
   0  10   6        1.30        8.60      3.28 o 
   1  10   6       11.54       14.33      5.68 o 
   2  10   6        3.47       13.03      4.36 o 
  -3 -11   7       25.92       32.00      9.97 o 
  -2 -11   7       22.41       28.46      5.70 o 
  -1 -11   7        7.08       16.00      4.26 o 
   0 -11   7        3.02        9.97      4.58 o 
   2 -11   7        0.53        2.01      2.80 o 
   3 -11   7        7.05       14.95      4.58 o 
  -5 -10   7       11.44       16.37     10.36 o 
  -4 -10   7       36.57       59.98     11.46 o 
  -3 -10   7        4.52        3.17      3.59 o 
  -2 -10   7       39.13       46.37      8.17 o 
  -1 -10   7       45.38       52.97     10.56 o 
   0 -10   7        0.03        2.63      2.25 o 
   1 -10   7        3.77        7.35      3.20 o 
   2 -10   7       34.52       44.75     12.76 o 
   3 -10   7       33.21       35.29      5.53 o 
   4 -10   7      101.72      123.20     10.84 o 
   5 -10   7        8.45       13.34      3.91 o 
  -6  -9   7       96.28      134.53     27.80 o 
  -5  -9   7        0.32       -1.18      8.57 o 
  -4  -9   7        1.76        3.00      2.74 o 
  -3  -9   7       45.88       41.27      6.54 o 
  -2  -9   7       10.60        7.37      5.38 o 
  -1  -9   7       38.62       38.97      4.85 o 
   0  -9   7        0.06        1.95      2.03 o 
   1  -9   7       13.98       14.63      3.50 o 
   2  -9   7      123.54      133.61      9.08 o 
   3  -9   7        0.02        2.61      3.39 o 
   4  -9   7       75.10       70.42      7.71 o 
   5  -9   7       15.17       23.43      5.08 o 
   6  -9   7       22.84       23.72      6.08 o 
  -7  -8   7        0.36        1.59      3.52 o 
  -6  -8   7       10.53        9.17      3.83 o 
  -5  -8   7        0.03        2.35      2.38 o 
  -4  -8   7       30.39       34.58      6.88 o 
  -3  -8   7      578.85      582.99     78.43 o 
  -2  -8   7      145.42      155.64     13.10 o 
  -1  -8   7       37.66       52.68      5.39 o 
   0  -8   7      121.60      112.25      6.67 o 
   1  -8   7      252.10      252.90     15.04 o 
   2  -8   7       29.54       32.56      3.39 o 
   3  -8   7      256.75      250.47     15.22 o 
   4  -8   7      117.48      112.33     14.35 o 
   5  -8   7       24.10       27.03      5.04 o 
   6  -8   7       16.10       20.63      4.36 o 
   7  -8   7       14.76       17.98      4.55 o 
  -7  -7   7       22.73       27.68      7.27 o 
  -6  -7   7      106.34      107.02     16.94 o 
  -5  -7   7        2.31        2.98      2.95 o 
  -4  -7   7     1287.06     1320.98     81.23 o 
  -3  -7   7      857.37      808.28     57.57 o 
  -2  -7   7      299.33      294.90     17.35 o 
  -1  -7   7       55.47       61.28      5.38 o 
   0  -7   7      117.16      123.97      7.16 o 
   1  -7   7        0.01        1.29      1.21 o 
   2  -7   7      412.74      360.00     20.94 o 
   3  -7   7      176.39      162.50     11.68 o 
   4  -7   7        7.36        5.01      2.20 o 
   5  -7   7       32.16       29.31      4.87 o 
   6  -7   7       25.32       17.02      4.34 o 
   7  -7   7      167.28      162.98     15.35 o 
   8  -7   7       25.67       23.61      8.57 o 
  -8  -6   7        0.01        4.94      3.58 o 
  -7  -6   7       19.50       24.20      5.98 o 
  -6  -6   7      127.10      128.32     23.62 o 
  -5  -6   7      149.49      144.98     10.50 o 
  -4  -6   7      102.35       95.72      7.83 o 
  -3  -6   7      128.82      130.08      9.93 o 
  -2  -6   7       66.10       64.86      5.08 o 
  -1  -6   7      260.82      246.38     18.85 o 
   0  -6   7       63.82       70.98      4.29 o 
   1  -6   7      184.77      182.99      9.43 o 
   2  -6   7      348.12      309.27     18.71 o 
   3  -6   7       50.23       57.76      4.85 o 
   4  -6   7      107.38      111.32      8.67 o 
   5  -6   7       15.08       21.68      3.25 o 
   6  -6   7      204.93      207.19     15.94 o 
   7  -6   7       11.45        8.43      3.56 o 
   8  -6   7       11.46        6.52      3.54 o 
  -8  -5   7      167.99      207.56     44.74 o 
  -7  -5   7        7.70        8.74      4.00 o 
  -6  -5   7        9.17       12.80      2.94 o 
  -5  -5   7       63.33       71.20      5.69 o 
  -4  -5   7        0.05       -1.98      1.42 o 
  -3  -5   7       31.92       31.95      3.53 o 
  -2  -5   7        1.46        3.44      1.36 o 
  -1  -5   7        3.76        4.84      1.29 o 
   0  -5   7        2.37        2.70      1.03 o 
   1  -5   7      102.62       99.79      7.82 o 
   2  -5   7        8.87       11.18      1.94 o 
   3  -5   7      140.34      120.33      7.84 o 
   4  -5   7       12.29        9.14      2.54 o 
   5  -5   7      572.44      575.09     32.15 o 
   6  -5   7     1285.68     1289.28     69.50 o 
   7  -5   7       58.33       72.53     11.26 o 
   8  -5   7        2.04        3.62      3.38 o 
   9  -5   7       19.56       40.28      9.77 o 
  -9  -4   7        0.39       -0.72      4.48 o 
  -8  -4   7       28.37       38.22      6.23 o 
  -7  -4   7       13.59       15.97      3.14 o 
  -6  -4   7       26.73       25.14      3.41 o 
  -5  -4   7       24.64       24.93      3.29 o 
  -4  -4   7        3.97        2.65      1.45 o 
  -3  -4   7       25.69       32.48      3.10 o 
  -2  -4   7      250.90      217.65     12.54 o 
  -1  -4   7      281.63      279.07     15.07 o 
   0  -4   7        0.32        1.23      0.75 o 
   1  -4   7        1.16        1.90      0.98 o 
   2  -4   7      214.90      233.57     10.35 o 
   3  -4   7       61.76       65.68      5.33 o 
   4  -4   7       28.49       30.41      3.58 o 
   5  -4   7        0.43        2.07      1.53 o 
   6  -4   7        0.01        2.46      1.82 o 
   7  -4   7        0.06        4.14      1.99 o 
   8  -4   7       17.85       31.48      4.74 o 
   9  -4   7       55.09       75.63      8.57 o 
  -9  -3   7        1.70        7.51      3.80 o 
  -8  -3   7       19.62       15.60      3.18 o 
  -7  -3   7      145.54      133.12      8.92 o 
  -6  -3   7        7.19        9.99      4.19 o 
  -5  -3   7       27.62       28.29      3.40 o 
  -4  -3   7      107.04       88.48      6.06 o 
  -3  -3   7       76.94       71.90      4.99 o 
  -2  -3   7       47.45       60.34      4.24 o 
  -1  -3   7      950.69     1048.46     47.83 o 
   0  -3   7      968.70      998.65     45.88 o 
   1  -3   7       24.77       27.13      2.17 o 
   2  -3   7       11.68       15.65      2.39 o 
   3  -3   7       22.45       23.64      2.88 o 
   4  -3   7        0.04        9.53      7.13 o 
   5  -3   7        1.86        3.84      2.32 o 
   6  -3   7      319.70      298.35     17.96 o 
   7  -3   7       12.81       13.18      2.87 o 
   8  -3   7        1.43        2.46      2.18 o 
   9  -3   7      133.31      118.65     11.55 o 
  -9  -2   7        7.48       13.21      3.73 o 
  -8  -2   7        1.26        1.71      2.20 o 
  -7  -2   7       37.97       31.78      3.95 o 
  -6  -2   7       15.85       19.53      2.99 o 
  -5  -2   7       78.81       83.74      5.78 o 
  -4  -2   7       78.38       77.39      5.32 o 
  -3  -2   7       39.36       34.87      3.34 o 
  -2  -2   7      190.10      191.41     11.03 o 
  -1  -2   7     1224.34     1351.16     70.79 o 
   0  -2   7       32.16       31.54      2.53 o 
   1  -2   7       16.94       24.68      2.17 o 
   2  -2   7      179.49      164.56     10.14 o 
   3  -2   7      842.75      830.79     45.30 o 
   4  -2   7      198.02      191.77     11.93 o 
   5  -2   7        3.46        2.74      1.71 o 
   6  -2   7      114.56      108.63     10.48 o 
   7  -2   7       30.36       29.45      3.88 o 
   8  -2   7       34.88       32.70      4.15 o 
   9  -2   7      106.37      109.04     10.58 o 
  -9  -1   7       89.96       99.08     23.12 o 
  -8  -1   7       17.20       15.18      4.01 o 
  -7  -1   7      133.38      130.35      8.66 o 
  -6  -1   7        4.76        4.97      1.93 o 
  -5  -1   7       30.90       33.00      3.22 o 
  -4  -1   7        0.18        2.27      1.57 o 
  -3  -1   7      326.07      321.07     17.72 o 
  -2  -1   7      602.47      663.04     30.47 o 
  -1  -1   7      385.22      403.60     18.90 o 
   0  -1   7        2.36        1.14      0.67 o 
   1  -1   7       81.54       76.98      4.30 o 
   2  -1   7      183.51      185.12      9.25 o 
   3  -1   7       54.89       54.04      4.27 o 
   4  -1   7       60.36       68.42      5.56 o 
   5  -1   7        5.35        3.25      1.54 o 
   6  -1   7        7.78        7.97      2.20 o 
   7  -1   7       15.56       20.12      3.54 o 
   8  -1   7       16.30       27.92      5.58 o 
   9  -1   7       62.45       57.17      7.18 o 
  -9   0   7       14.66       11.96      5.58 o 
  -8   0   7      654.95      668.53     70.95 o 
  -7   0   7       60.09       58.34      5.96 o 
  -6   0   7      102.09      104.35      7.10 o 
  -5   0   7       76.98       79.88      5.56 o 
  -4   0   7       86.52       72.43      5.01 o 
  -3   0   7       14.54       21.02      2.30 o 
  -2   0   7       19.76       20.41      1.78 o 
  -1   0   7      845.24      827.54     37.91 o 
   0   0   7      159.99      133.55      6.79 o 
   1   0   7        0.40        0.86      0.89 o 
   2   0   7        1.03        2.17      0.95 o 
   3   0   7      164.23      154.99      7.94 o 
   4   0   7      618.09      540.71     29.80 o 
   5   0   7      117.23      110.23      7.66 o 
   6   0   7       85.47       83.30      7.57 o 
   7   0   7      186.42      156.54     13.74 o 
   8   0   7        9.58       14.29      4.78 o 
   9   0   7        1.61        3.85      2.67 o 
  -9   1   7        7.19        8.95      3.66 o 
  -8   1   7       37.53       44.74      6.27 o 
  -7   1   7      113.92      115.87      9.47 o 
  -6   1   7      354.15      323.08     21.33 o 
  -5   1   7        0.07        1.09      1.26 o 
  -4   1   7       14.16       19.21      1.96 o 
  -3   1   7       22.22       20.08      1.85 o 
  -2   1   7      780.22      787.68     35.98 o 
  -1   1   7      126.81      110.38      5.73 o 
   0   1   7        0.91        1.20      0.68 o 
   1   1   7     1863.44     2019.69     91.32 o 
   2   1   7      481.27      472.77     22.20 o 
   3   1   7       33.52       37.81      2.82 o 
   4   1   7      243.38      224.55     16.22 o 
   5   1   7       85.98       88.52      6.66 o 
   6   1   7       73.56       76.35      8.47 o 
   7   1   7       54.92       57.64      6.94 o 
   8   1   7       20.28       20.24      5.68 o 
   9   1   7        2.10        5.56      7.77 o 
  -9   2   7       15.04       21.04      4.68 o 
  -8   2   7       80.71       76.77     13.95 o 
  -7   2   7        2.99        6.68      3.10 o 
  -6   2   7      278.01      259.65     17.73 o 
  -5   2   7       52.11       48.01      3.80 o 
  -4   2   7        0.80        1.30      1.95 o 
  -3   2   7     1178.62     1219.72     55.48 o 
  -2   2   7       80.27       67.61      3.84 o 
  -1   2   7     1407.91     1523.31     69.09 o 
   0   2   7      507.18      526.45     24.51 o 
   1   2   7        7.74        8.73      1.55 o 
   2   2   7       60.67       68.13      5.72 o 
   3   2   7      120.89      109.38      6.00 o 
   4   2   7      382.98      362.79     21.12 o 
   5   2   7      202.49      183.00     15.94 o 
   6   2   7        1.12        2.36      2.35 o 
   7   2   7       14.23       14.50      3.80 o 
   8   2   7        0.43        3.54      2.56 o 
   9   2   7       16.95       16.09      7.77 o 
  -9   3   7       39.17       56.98     14.05 o 
  -8   3   7        4.74        5.11      3.29 o 
  -7   3   7       73.22       77.04      9.07 o 
  -6   3   7     1041.48     1029.34     63.07 o 
  -5   3   7      402.19      406.47     21.52 o 
  -4   3   7        4.57        3.23      1.66 o 
  -3   3   7      196.49      181.27     17.31 o 
  -2   3   7       45.49       39.80      3.12 o 
  -1   3   7       11.28        8.54      1.25 o 
   0   3   7       99.08      110.69      5.85 o 
   1   3   7        1.97        5.37      1.17 o 
   2   3   7       42.52       38.74      2.74 o 
   3   3   7       20.32       21.33      2.63 o 
   4   3   7      203.79      201.86     12.62 o 
   5   3   7      124.99      113.20      8.60 o 
   6   3   7       67.30       76.49      7.75 o 
   7   3   7       13.40       15.53      6.38 o 
   8   3   7       35.81       40.60      6.26 o 
   9   3   7        0.79        8.36      3.50 o 
  -9   4   7        2.61        2.79      3.52 o 
  -8   4   7       28.89       38.19      5.90 o 
  -7   4   7       52.16       66.54     12.56 o 
  -6   4   7      379.08      379.51     20.61 o 
  -5   4   7      466.17      458.69     24.45 o 
  -4   4   7        8.68       13.13      2.38 o 
  -3   4   7      233.82      210.72     17.44 o 
  -2   4   7       38.99       41.72      3.39 o 
  -1   4   7      137.03      157.89      8.02 o 
   0   4   7      189.94      184.72      9.23 o 
   1   4   7       83.86       83.93      4.79 o 
   2   4   7      113.01       98.58      9.23 o 
   3   4   7        1.24        0.37      1.56 o 
   4   4   7      586.92      589.53     35.76 o 
   5   4   7      137.76      136.40     17.83 o 
   6   4   7       84.32       77.85     21.23 o 
   7   4   7       15.82       16.71      4.51 o 
   8   4   7       10.04       12.68      4.22 o 
  -8   5   7      108.33      143.09     24.61 o 
  -7   5   7      269.37      267.36     20.03 o 
  -6   5   7      269.96      278.57     25.81 o 
  -5   5   7       57.21       68.04      5.31 o 
  -4   5   7        2.43        0.18      1.67 o 
  -3   5   7       38.39       43.69      3.80 o 
  -2   5   7       19.31       21.08      2.86 o 
  -1   5   7        0.04        1.09      1.44 o 
   0   5   7        5.30        8.19      1.62 o 
   1   5   7      128.15      128.04      9.42 o 
   2   5   7       47.29       48.23      4.29 o 
   3   5   7       12.60       14.77      2.69 o 
   4   5   7      123.01      130.27     10.88 o 
   5   5   7      380.97      390.13     23.44 o 
   6   5   7       62.04       68.36     10.66 o 
   7   5   7        0.06        0.80      2.96 o 
   8   5   7       60.22       81.02     13.95 o 
  -7   6   7        1.89        7.57      2.43 o 
  -6   6   7       15.31       16.91      3.61 o 
  -5   6   7       69.11       60.20      5.10 o 
  -4   6   7      154.06      138.92     11.18 o 
  -3   6   7      104.11       93.95     11.40 o 
  -2   6   7      345.48      326.35     17.67 o 
  -1   6   7       58.29       62.93      4.81 o 
   0   6   7      121.61      120.34     10.20 o 
   1   6   7      124.89      134.85      9.24 o 
   2   6   7       40.34       44.13      4.67 o 
   3   6   7      936.35      889.99     52.13 o 
   4   6   7      365.59      382.85     23.14 o 
   5   6   7       38.04       40.14      4.94 o 
   6   6   7       11.88       23.34      3.88 o 
   7   6   7       27.30       33.60      6.76 o 
  -7   7   7        0.08        8.92      2.93 o 
  -6   7   7       29.06       37.14      4.57 o 
  -5   7   7        1.85        1.29      2.04 o 
  -4   7   7       34.83       38.55      8.00 o 
  -3   7   7        3.46        3.49      2.09 o 
  -2   7   7        2.49        4.21      2.50 o 
  -1   7   7       65.99       67.45      7.97 o 
   0   7   7       18.18       20.05      4.01 o 
   1   7   7       93.47       87.88      8.57 o 
   2   7   7      142.22      134.48      9.53 o 
   3   7   7        3.20        3.96      2.36 o 
   4   7   7       89.96      100.89      8.68 o 
   5   7   7        5.60        6.18      2.82 o 
   6   7   7       11.70       17.86      3.82 o 
  -6   8   7        0.01        1.54      2.54 o 
  -5   8   7        9.09       16.17      3.25 o 
  -4   8   7        0.53        4.54      2.34 o 
  -3   8   7       16.38       11.16      3.83 o 
  -2   8   7      113.57      110.12     10.14 o 
  -1   8   7        2.93        4.15      2.65 o 
   0   8   7        8.09        2.34      5.88 o 
   1   8   7       20.94       12.26      5.68 o 
   2   8   7       51.94       55.36     10.56 o 
   3   8   7       36.30       43.51      5.22 o 
   4   8   7        0.78        0.50      2.37 o 
   5   8   7       14.93       22.15      4.08 o 
  -4   9   7        0.14        0.46      2.91 o 
  -3   9   7       47.87       52.38      7.56 o 
  -2   9   7       32.80       43.14      6.80 o 
  -1   9   7        8.87       11.16      3.66 o 
   0   9   7       17.17       21.43      5.28 o 
   1   9   7        7.46       13.28      6.18 o 
   2   9   7      148.40      137.41     12.44 o 
   3   9   7        2.85        7.73      3.37 o 
  -1  10   7       38.65       42.01      6.84 o 
   0  10   7        0.56        2.55      3.20 o 
   1  10   7        0.97        8.70      4.22 o 
  -2 -11   8       32.59       44.54     10.16 o 
  -1 -11   8        2.20        4.78      3.79 o 
   0 -11   8       10.94       17.14      5.78 o 
   1 -11   8        2.53       16.34      6.98 o 
   2 -11   8        0.21        2.19      5.58 o 
   3 -11   8       18.09       15.43      4.34 o 
  -4 -10   8       17.46       21.94      4.93 o 
  -3 -10   8        9.67       12.31      3.83 o 
  -2 -10   8       55.63       64.90     10.36 o 
  -1 -10   8        6.99       14.09      3.94 o 
   0 -10   8        2.14        1.86      2.76 o 
   1 -10   8       49.74       51.54      6.84 o 
   2 -10   8       20.43       25.92      8.07 o 
   3 -10   8       15.72       21.30      4.45 o 
   4 -10   8      158.71      139.90     11.80 o 
   5 -10   8       48.66       49.70      6.49 o 
  -5  -9   8        0.42        4.72      6.08 o 
  -4  -9   8       11.37       16.44      4.54 o 
  -3  -9   8       51.93       51.35      6.98 o 
  -2  -9   8       14.53       11.52      5.58 o 
  -1  -9   8        6.66        9.91      2.89 o 
   0  -9   8        1.51        5.71      2.85 o 
   1  -9   8       38.43       43.05     10.86 o 
   2  -9   8       26.94       28.77      3.83 o 
   3  -9   8       27.62       36.14      9.17 o 
   4  -9   8        0.12        0.65      2.62 o 
   5  -9   8       37.11       44.25      6.15 o 
   6  -9   8        0.29       -0.73      2.95 o 
  -6  -8   8       18.36       16.94      4.54 o 
  -5  -8   8       12.24       14.91      4.28 o 
  -4  -8   8       20.23       28.03     11.56 o 
  -3  -8   8        9.50        9.10      2.90 o 
  -2  -8   8      766.17      801.50     67.10 o 
  -1  -8   8      344.97      356.23     31.63 o 
   0  -8   8      231.60      240.97     14.72 o 
   1  -8   8       53.27       51.57      4.64 o 
   2  -8   8      156.11      151.16      9.99 o 
   3  -8   8       21.16       21.31      4.36 o 
   4  -8   8        7.39        7.77      2.63 o 
   5  -8   8       83.76       85.70      8.81 o 
   6  -8   8        9.21       17.84      4.46 o 
   7  -8   8        0.18        5.10      3.32 o 
  -7  -7   8       33.50       31.74      6.12 o 
  -6  -7   8       28.25       34.93      6.27 o 
  -5  -7   8      104.24      113.47     21.13 o 
  -4  -7   8      172.77      181.42     19.79 o 
  -3  -7   8       88.65       80.48      7.74 o 
  -2  -7   8       17.96       17.90      5.46 o 
  -1  -7   8      802.32      794.46     53.00 o 
   0  -7   8       22.82       23.55      3.35 o 
   1  -7   8       14.55       20.67      2.88 o 
   2  -7   8      134.14      147.36      9.60 o 
   3  -7   8       31.44       40.29      4.01 o 
   4  -7   8      245.86      252.06     15.53 o 
   5  -7   8       26.77       30.82      3.73 o 
   6  -7   8       13.98       15.60      4.28 o 
   7  -7   8      284.50      276.29     20.50 o 
   8  -7   8       30.31       29.93      5.71 o 
  -8  -6   8        0.97        3.34      3.87 o 
  -7  -6   8        5.46        7.89      3.73 o 
  -6  -6   8        0.56       -0.85      4.29 o 
  -5  -6   8        1.88        3.17      2.25 o 
  -4  -6   8      366.92      360.87     26.29 o 
  -3  -6   8     1684.09     1769.78    114.50 o 
  -2  -6   8        0.09        0.58      1.37 o 
  -1  -6   8       35.85       37.47      4.51 o 
   0  -6   8      254.32      256.60     12.80 o 
   1  -6   8      643.66      684.16     31.98 o 
   2  -6   8       74.08       73.01      5.51 o 
   3  -6   8        4.14        2.98      1.70 o 
   4  -6   8       24.52       27.92      3.32 o 
   5  -6   8      134.57      135.34      9.17 o 
   6  -6   8      170.36      179.73     11.89 o 
   7  -6   8      140.33      132.01     11.72 o 
   8  -6   8      109.05      117.50     13.15 o 
  -8  -5   8       60.38       74.85     19.73 o 
  -7  -5   8        3.67        8.09      3.58 o 
  -6  -5   8       24.55       35.94      8.61 o 
  -5  -5   8        0.10        0.25      1.87 o 
  -4  -5   8       11.83       12.79      2.79 o 
  -3  -5   8      125.02      123.26     15.99 o 
  -2  -5   8       76.69       79.48     12.06 o 
  -1  -5   8       87.34       88.57      6.11 o 
   0  -5   8      272.92      281.29     13.70 o 
   1  -5   8        3.71        3.65      1.75 o 
   2  -5   8       27.64       32.77      3.50 o 
   3  -5   8       56.06       53.95      5.60 o 
   4  -5   8        2.69        1.45      1.61 o 
   5  -5   8       19.55       21.77      3.16 o 
   6  -5   8      125.87      130.51      9.16 o 
   7  -5   8       85.68       87.64      6.95 o 
   8  -5   8       14.13       22.00      5.01 o 
  -9  -4   8        0.79        7.62      3.58 o 
  -8  -4   8        1.78        3.07      2.15 o 
  -7  -4   8        8.14       10.87      3.64 o 
  -6  -4   8       44.36       36.82      5.20 o 
  -5  -4   8       11.44       12.18      3.14 o 
  -4  -4   8       59.93       61.17      4.81 o 
  -3  -4   8        9.94       10.07      1.93 o 
  -2  -4   8      238.55      238.67     13.82 o 
  -1  -4   8       94.07      102.63      5.42 o 
   0  -4   8      582.88      636.93     29.49 o 
   1  -4   8       21.31       24.55      2.03 o 
   2  -4   8       32.00       36.92      4.05 o 
   3  -4   8       10.40       13.54      2.58 o 
   4  -4   8        0.05       -0.25      1.30 o 
   5  -4   8       11.49       12.21      2.86 o 
   6  -4   8      158.21      125.08      9.19 o 
   7  -4   8        1.70       -0.04      1.61 o 
   8  -4   8        1.57        6.70      3.84 o 
   9  -4   8        2.09        3.97      3.94 o 
  -9  -3   8        2.30        1.29      4.09 o 
  -8  -3   8       24.05       25.32      4.18 o 
  -7  -3   8       45.98       47.86      4.63 o 
  -6  -3   8        1.42        4.16      1.95 o 
  -5  -3   8        8.83        9.73      3.11 o 
  -4  -3   8       57.47       49.20      4.00 o 
  -3  -3   8       24.92       27.51      2.79 o 
  -2  -3   8      189.57      183.99     10.81 o 
  -1  -3   8      472.35      512.08     23.86 o 
   0  -3   8      428.03      481.69     31.82 o 
   1  -3   8        1.89        2.85      0.86 o 
   2  -3   8        0.54        0.22      1.18 o 
   3  -3   8       36.63       42.14      4.34 o 
   4  -3   8       99.89       85.92      6.71 o 
   5  -3   8       18.85       22.87      3.16 o 
   6  -3   8      206.08      201.15     13.06 o 
   7  -3   8       18.92       15.10      4.55 o 
   8  -3   8       67.29       72.70      9.20 o 
   9  -3   8       51.49       53.35      6.94 o 
  -9  -2   8       26.30       40.02      6.08 o 
  -8  -2   8        1.86       -0.87      2.11 o 
  -7  -2   8        6.53        5.48      2.40 o 
  -6  -2   8       11.66        9.29      2.40 o 
  -5  -2   8        0.57        0.03      1.45 o 
  -4  -2   8       35.75       38.46      3.41 o 
  -3  -2   8        1.92        3.64      1.28 o 
  -2  -2   8       18.02       22.75      2.87 o 
  -1  -2   8        2.52        3.42      0.91 o 
   0  -2   8      190.12      190.29     11.00 o 
   1  -2   8       37.11       34.68      2.51 o 
   2  -2   8       85.83       88.44      6.20 o 
   3  -2   8       36.54       43.43      4.22 o 
   4  -2   8       14.79       15.72      2.72 o 
   5  -2   8        0.05        0.47      1.67 o 
   6  -2   8      200.18      191.41     14.26 o 
   7  -2   8       49.54       58.01      9.16 o 
   8  -2   8        0.17        3.78      2.31 o 
   9  -2   8       59.95       64.61      7.63 o 
  -9  -1   8       32.12       41.37      6.06 o 
  -8  -1   8        2.81        4.38      3.06 o 
  -7  -1   8       40.38       40.23      4.36 o 
  -6  -1   8      192.84      167.72     10.34 o 
  -5  -1   8       16.86       19.19      2.71 o 
  -4  -1   8       35.43       36.63      3.44 o 
  -3  -1   8       27.31       24.87      2.71 o 
  -2  -1   8        2.93        2.39      0.87 o 
  -1  -1   8      376.34      369.69     17.45 o 
   0  -1   8        3.11        1.42      1.60 o 
   1  -1   8      131.35      125.39      6.61 o 
   2  -1   8       38.42       41.54      2.80 o 
   3  -1   8      316.83      296.63     17.11 o 
   4  -1   8      150.57      145.09     11.93 o 
   5  -1   8       14.70       16.33      2.72 o 
   6  -1   8       75.94       76.81      6.32 o 
   7  -1   8       27.39       25.73      3.83 o 
   8  -1   8        1.55        3.67      2.89 o 
   9  -1   8        0.03        4.46      2.81 o 
  -9   0   8       61.92       60.81      7.82 o 
  -8   0   8      107.67      100.11      8.99 o 
  -7   0   8        7.52       10.09      3.16 o 
  -6   0   8      268.41      232.62     16.20 o 
  -5   0   8       11.99       14.02      2.89 o 
  -4   0   8       41.86       40.52      3.63 o 
  -3   0   8       42.03       44.37      2.89 o 
  -2   0   8      197.76      195.06      9.64 o 
  -1   0   8      195.01      185.19      9.18 o 
   0   0   8       58.47       59.63      3.55 o 
   1   0   8      226.24      227.12     11.17 o 
   2   0   8      579.84      509.34     23.97 o 
   3   0   8      752.99      700.78     38.19 o 
   4   0   8      387.62      345.47     19.88 o 
   5   0   8       27.61       25.00      3.43 o 
   6   0   8      268.14      255.28     15.38 o 
   7   0   8      210.81      205.03     17.12 o 
   8   0   8       19.69       22.45      6.48 o 
   9   0   8        0.05        1.77      2.56 o 
  -9   1   8        0.12        1.71      3.40 o 
  -8   1   8      124.50      134.62     17.14 o 
  -7   1   8        1.53       -2.23      2.32 o 
  -6   1   8     1603.27     1544.96     92.97 o 
  -5   1   8       28.36       32.29      8.37 o 
  -4   1   8      254.88      245.62     14.14 o 
  -3   1   8        2.79        3.62      1.02 o 
  -2   1   8      204.40      206.55     10.19 o 
  -1   1   8        0.87        2.35      0.85 o 
   0   1   8      136.67      122.72      7.41 o 
   1   1   8      160.39      174.54      8.83 o 
   2   1   8       67.11       60.32      3.76 o 
   3   1   8        2.85        5.05      1.29 o 
   4   1   8       39.45       43.63      4.03 o 
   5   1   8        2.39        3.11      2.02 o 
   6   1   8        1.26        3.43      2.32 o 
   7   1   8       35.26       44.49      8.47 o 
   8   1   8        0.01        1.51      2.61 o 
   9   1   8        1.83        7.37      3.32 o 
  -9   2   8        9.26       21.60      4.74 o 
  -8   2   8        2.43       -1.01      3.03 o 
  -7   2   8      108.24      111.78     20.33 o 
  -6   2   8      633.30      554.21     35.41 o 
  -5   2   8      765.06      722.49     49.73 o 
  -4   2   8       53.24       58.49      4.35 o 
  -3   2   8      809.35      803.96     39.60 o 
  -2   2   8      162.12      173.04      8.72 o 
  -1   2   8      349.72      354.77     16.77 o 
   0   2   8        0.06        1.37      0.88 o 
   1   2   8      162.98      185.73      9.39 o 
   2   2   8     1228.20     1279.38     58.61 o 
   3   2   8       37.22       38.81      3.08 o 
   4   2   8       51.69       54.81      7.33 o 
   5   2   8       58.07       60.47      6.55 o 
   6   2   8      152.04      157.71     22.92 o 
   7   2   8       31.85       28.08      8.37 o 
   8   2   8        0.97        5.25      5.18 o 
   9   2   8       10.10       14.47      4.16 o 
  -9   3   8        3.76        1.29      3.09 o 
  -8   3   8        4.31       11.81      3.88 o 
  -7   3   8       10.87       18.64      3.94 o 
  -6   3   8        0.03        1.72      2.63 o 
  -5   3   8     1465.55     1573.25     87.36 o 
  -4   3   8      617.47      659.08     53.41 o 
  -3   3   8      250.47      252.83     20.50 o 
  -2   3   8       13.60       15.09      1.76 o 
  -1   3   8       26.22       37.58      2.99 o 
   0   3   8        4.13       11.39      1.60 o 
   1   3   8        5.57        9.50      1.52 o 
   2   3   8      520.92      502.85     23.75 o 
   3   3   8       27.38       31.01      3.53 o 
   4   3   8        1.76        2.81      1.68 o 
   5   3   8       31.24       26.68      4.68 o 
   6   3   8      149.10      155.55     18.54 o 
   7   3   8       40.33       37.62      6.28 o 
   8   3   8       26.82       28.15      6.98 o 
  -8   4   8      105.98      122.53     18.73 o 
  -7   4   8      183.72      186.06     15.55 o 
  -6   4   8        0.35       -0.75      2.83 o 
  -5   4   8      720.91      742.24     46.97 o 
  -4   4   8       28.17       39.41      3.86 o 
  -3   4   8       17.68       13.81      2.36 o 
  -2   4   8        1.02        1.58      1.42 o 
  -1   4   8        0.35        1.90      1.09 o 
   0   4   8       32.37       37.03      2.98 o 
   1   4   8       18.04       18.56      2.64 o 
   2   4   8        1.53        3.39      1.56 o 
   3   4   8       76.93       72.23      5.63 o 
   4   4   8     1726.70     1667.86     92.78 o 
   5   4   8      926.96      944.84    122.97 o 
   6   4   8       44.08       48.37      6.52 o 
   7   4   8        0.02        6.39      3.29 o 
   8   4   8        7.44       13.27      4.22 o 
  -8   5   8        0.68        0.60      3.09 o 
  -7   5   8      122.08      129.98     22.52 o 
  -6   5   8      303.42      304.77     17.43 o 
  -5   5   8      262.96      259.30     14.79 o 
  -4   5   8       21.06       23.83      3.36 o 
  -3   5   8       94.73       87.35      6.89 o 
  -2   5   8       34.25       30.85      3.50 o 
  -1   5   8       24.76       31.45      3.55 o 
   0   5   8        4.21        5.91      2.13 o 
   1   5   8       18.82       20.66      3.05 o 
   2   5   8        1.05        0.26      1.64 o 
   3   5   8      154.42      156.65     14.37 o 
   4   5   8       60.84       60.24      5.36 o 
   5   5   8      215.76      222.34     15.48 o 
   6   5   8       12.58       16.44      4.14 o 
   7   5   8        6.17        5.03      3.23 o 
  -7   6   8       55.24       64.53      7.37 o 
  -6   6   8        4.08        7.55      3.20 o 
  -5   6   8      258.45      252.76     23.76 o 
  -4   6   8       11.01        8.50      2.38 o 
  -3   6   8        8.03       11.99      2.60 o 
  -2   6   8       16.02       17.46      2.99 o 
  -1   6   8      131.17      119.11     10.14 o 
   0   6   8        1.59       -0.41      3.19 o 
   1   6   8      158.87      139.65      9.58 o 
   2   6   8       21.16       18.75      3.37 o 
   3   6   8      233.08      240.05     15.32 o 
   4   6   8       91.71      111.92     14.77 o 
   5   6   8       19.48       18.67      3.60 o 
   6   6   8      167.48      179.30     38.27 o 
  -6   7   8        0.83        5.99      2.37 o 
  -5   7   8       26.47       27.10      5.17 o 
  -4   7   8       22.32       27.41      3.87 o 
  -3   7   8      201.93      186.67     14.16 o 
  -2   7   8        1.83       -0.02      2.30 o 
  -1   7   8       15.87       15.41      3.80 o 
   0   7   8       13.69       11.86      3.59 o 
   1   7   8        2.10        1.63      2.67 o 
   2   7   8       27.91       36.37      4.48 o 
   3   7   8        5.99        9.60      2.94 o 
   4   7   8        0.81        5.13      2.63 o 
   5   7   8        3.81        4.37      2.71 o 
   6   7   8        0.55        5.11      4.01 o 
  -5   8   8        0.12       -0.18      2.10 o 
  -4   8   8       11.27       11.24      3.54 o 
  -3   8   8      126.91      116.34     16.74 o 
  -2   8   8        7.67       15.48      3.91 o 
  -1   8   8        4.41        2.42      2.84 o 
   0   8   8        7.27        8.85      3.59 o 
   1   8   8       30.80       33.08      6.02 o 
   2   8   8       30.76       30.79      5.64 o 
   3   8   8        2.33       10.99      3.94 o 
   4   8   8       23.97       19.86      4.78 o 
  -3   9   8       17.46       27.62      5.50 o 
  -2   9   8       28.09       40.93     15.75 o 
  -1   9   8       30.71       37.57      6.34 o 
   0   9   8       38.87       44.74      7.09 o 
   1   9   8        5.55       24.78      5.41 o 
   2   9   8      187.83      232.33     18.80 o 
  -1 -11   9       69.88       61.79     10.56 o 
   0 -11   9        4.16        6.98      4.38 o 
   1 -11   9       63.65       71.15     13.95 o 
   2 -11   9       56.07       43.65     10.96 o 
  -4 -10   9        7.89        9.76      3.72 o 
  -3 -10   9        1.86        8.99      3.83 o 
  -2 -10   9       55.00       79.90     18.24 o 
  -1 -10   9       24.10       28.71      5.90 o 
   0 -10   9        5.79       12.59      4.21 o 
   1 -10   9       14.12       12.47      3.72 o 
   2 -10   9       39.60       41.99      6.19 o 
   3 -10   9       68.28       89.18     16.44 o 
   4 -10   9       11.24       14.68      6.18 o 
  -5  -9   9        0.55        5.91      3.05 o 
  -4  -9   9        0.64        3.55      2.69 o 
  -3  -9   9        4.97       11.84      6.58 o 
  -2  -9   9      178.45      177.54     12.04 o 
  -1  -9   9        9.63       11.98      3.14 o 
   0  -9   9       23.19       22.58      4.94 o 
   1  -9   9       16.09       26.96      5.17 o 
   2  -9   9        7.70        8.82      3.24 o 
   3  -9   9        9.15       13.35      2.81 o 
   4  -9   9       57.78       56.58      8.97 o 
   5  -9   9        3.83        4.96      3.44 o 
   6  -9   9       18.12       19.22      4.46 o 
  -6  -8   9        0.72        7.26      3.83 o 
  -5  -8   9       49.76       51.45     13.45 o 
  -4  -8   9       47.46       51.80      7.87 o 
  -3  -8   9      115.27      117.65      8.69 o 
  -2  -8   9      309.53      329.89     19.56 o 
  -1  -8   9       19.17       27.24      5.86 o 
   0  -8   9        0.02        1.22      2.30 o 
   1  -8   9       79.45       79.09      8.81 o 
   2  -8   9       45.24       45.60      8.37 o 
   3  -8   9       10.11       11.09      2.56 o 
   4  -8   9       12.12        8.87      2.58 o 
   5  -8   9       19.81       18.24      9.07 o 
   6  -8   9       49.15       82.57      8.84 o 
  -7  -7   9        7.72       10.52      4.26 o 
  -6  -7   9        0.00        7.42      4.38 o 
  -5  -7   9        5.21        9.88      3.80 o 
  -4  -7   9       32.09       29.61      4.35 o 
  -3  -7   9      296.71      295.23     20.31 o 
  -2  -7   9        4.57        7.67      2.39 o 
  -1  -7   9     1382.69     1381.56    104.70 o 
   0  -7   9       32.88       37.19      4.29 o 
   1  -7   9      705.31      681.06     37.52 o 
   2  -7   9        0.00        1.08      1.61 o 
   3  -7   9      138.16      144.75     10.02 o 
   4  -7   9        1.21        1.12      1.82 o 
   5  -7   9       36.25       45.36      4.54 o 
   6  -7   9        9.13        8.86      3.82 o 
   7  -7   9      572.49      585.28     51.02 o 
  -7  -6   9      116.55      140.05     37.47 o 
  -6  -6   9        0.09        3.83      2.88 o 
  -5  -6   9        7.34       16.57      3.24 o 
  -4  -6   9        0.04        1.40      1.90 o 
  -3  -6   9       79.79       92.97     13.32 o 
  -2  -6   9       38.22       42.18      5.34 o 
  -1  -6   9      550.28      521.64     35.29 o 
   0  -6   9        0.41        1.26      1.40 o 
   1  -6   9       79.18       70.70      5.36 o 
   2  -6   9       77.74       81.41      6.12 o 
   3  -6   9       11.16       11.47      3.36 o 
   4  -6   9        0.03        1.41      1.65 o 
   5  -6   9       25.73       28.69      3.71 o 
   6  -6   9       22.37       31.85      4.02 o 
   7  -6   9        4.23       10.80      4.09 o 
   8  -6   9      114.26      125.15     26.01 o 
  -8  -5   9        0.02        4.25      3.78 o 
  -7  -5   9        0.03        1.17      3.52 o 
  -6  -5   9       30.62       22.35      3.57 o 
  -5  -5   9       10.07       12.24      2.83 o 
  -4  -5   9       31.24       30.66      3.58 o 
  -3  -5   9       74.01       76.42      9.88 o 
  -2  -5   9        0.02       -0.30      1.49 o 
  -1  -5   9      534.21      539.09     51.67 o 
   0  -5   9        5.32        4.63      1.56 o 
   1  -5   9      255.22      262.10     17.71 o 
   2  -5   9      260.80      293.43     17.35 o 
   3  -5   9       60.41       65.10      5.37 o 
   4  -5   9       14.07       20.12      3.21 o 
   5  -5   9        0.09        1.86      1.98 o 
   6  -5   9       39.58       41.02      4.63 o 
   7  -5   9        0.74        1.86      2.46 o 
   8  -5   9        0.03        1.03      3.24 o 
  -8  -4   9        2.27        5.74      2.46 o 
  -7  -4   9       20.04       22.42      5.47 o 
  -6  -4   9       44.97       38.05      4.48 o 
  -5  -4   9        0.74        2.13      1.72 o 
  -4  -4   9        5.08        6.56      1.98 o 
  -3  -4   9        0.21        0.39      1.17 o 
  -2  -4   9      193.51      174.23     10.62 o 
  -1  -4   9      179.00      155.81     13.59 o 
   0  -4   9      499.92      507.83     42.23 o 
   1  -4   9        1.62        1.03      1.47 o 
   2  -4   9       57.79       62.10      5.53 o 
   3  -4   9        4.67        4.82      1.93 o 
   4  -4   9        0.41        4.68      1.90 o 
   5  -4   9        0.09        2.02      1.67 o 
   6  -4   9      104.95       94.56      7.89 o 
   7  -4   9        5.92        9.34      2.95 o 
   8  -4   9        0.39        4.58      2.18 o 
  -8  -3   9        0.27        1.31      2.20 o 
  -7  -3   9       59.34       56.85      6.73 o 
  -6  -3   9       24.21       25.41      4.44 o 
  -5  -3   9       49.13       40.99      4.01 o 
  -4  -3   9       84.49       57.53      4.64 o 
  -3  -3   9       29.17       24.96      3.02 o 
  -2  -3   9       65.16       69.76      5.54 o 
  -1  -3   9      191.33      176.18     10.56 o 
   0  -3   9       37.24       38.47      2.91 o 
   1  -3   9      352.02      367.49     17.81 o 
   2  -3   9        0.18        1.38      1.28 o 
   3  -3   9        2.00        3.53      1.71 o 
   4  -3   9       59.71       56.96      5.38 o 
   5  -3   9        0.26        2.65      2.24 o 
   6  -3   9      141.50      141.37     10.08 o 
   7  -3   9       11.28       12.84      3.07 o 
   8  -3   9       39.20       54.61      8.64 o 
   9  -3   9        6.14        6.24      2.59 o 
  -9  -2   9       55.14       70.33      9.57 o 
  -8  -2   9        5.77       11.66      3.66 o 
  -7  -2   9      156.74      133.47     16.05 o 
  -6  -2   9        0.16        3.20      1.84 o 
  -5  -2   9       15.82       19.34      2.98 o 
  -4  -2   9        9.83       10.15      2.87 o 
  -3  -2   9       16.38       14.38      2.45 o 
  -2  -2   9        9.76       13.12      2.20 o 
  -1  -2   9       41.46       46.09      3.18 o 
   0  -2   9       78.21       72.87      4.36 o 
   1  -2   9       36.27       42.57      3.00 o 
   2  -2   9       49.72       50.82      4.42 o 
   3  -2   9       29.04       29.36      3.52 o 
   4  -2   9       53.96       53.94      4.95 o 
   5  -2   9        5.02        7.91      2.57 o 
   6  -2   9      152.46      148.05     10.20 o 
   7  -2   9      104.24      103.56      8.00 o 
   8  -2   9       83.72       96.26      7.73 o 
   9  -2   9       28.15       20.69      4.49 o 
  -9  -1   9       15.56       23.53      5.07 o 
  -8  -1   9       25.33       24.39      4.86 o 
  -7  -1   9       22.76       25.02      5.18 o 
  -6  -1   9      281.13      245.56     14.49 o 
  -5  -1   9       70.33       59.13      4.74 o 
  -4  -1   9       16.78       18.37      2.63 o 
  -3  -1   9      427.84      389.29     21.56 o 
  -2  -1   9       21.21       24.30      2.50 o 
  -1  -1   9      688.43      654.49     33.67 o 
   0  -1   9       20.75       22.75      2.68 o 
   1  -1   9        0.25        1.20      0.87 o 
   2  -1   9       69.32       64.55      4.95 o 
   3  -1   9      268.18      268.86     15.88 o 
   4  -1   9        0.00        0.23      1.45 o 
   5  -1   9        1.43        3.06      1.88 o 
   6  -1   9      138.02      136.51      9.57 o 
   7  -1   9       59.99       66.20      7.89 o 
   8  -1   9       36.80       35.79      6.48 o 
   9  -1   9        2.17        1.73      2.59 o 
  -9   0   9        1.86       11.91      4.30 o 
  -8   0   9        4.11        8.66      6.48 o 
  -7   0   9       19.19       16.50      4.88 o 
  -6   0   9        1.45       -2.20      2.19 o 
  -5   0   9       80.84       78.06      5.72 o 
  -4   0   9      149.16      142.07      8.92 o 
  -3   0   9      250.29      240.82     13.87 o 
  -2   0   9      192.03      179.54      9.06 o 
  -1   0   9       82.43       76.74      4.42 o 
   0   0   9       14.41       15.17      1.79 o 
   1   0   9       31.63       28.57      2.35 o 
   2   0   9        1.01        1.64      0.86 o 
   3   0   9      227.11      246.39     14.50 o 
   4   0   9      727.96      662.67     39.47 o 
   5   0   9        0.02       -1.87      1.49 o 
   6   0   9      165.86      157.29     13.53 o 
   7   0   9       50.01       58.13     11.46 o 
   8   0   9       71.74       65.72      8.17 o 
   9   0   9        9.51        7.76      6.98 o 
  -9   1   9        8.07        9.22      4.08 o 
  -8   1   9       23.78       22.29      4.54 o 
  -7   1   9        9.53        4.76      3.20 o 
  -6   1   9      657.50      594.57     56.50 o 
  -5   1   9        8.21        9.22      2.81 o 
  -4   1   9     3424.42     3372.28    175.90 o 
  -3   1   9      633.68      622.49     29.02 o 
  -2   1   9      512.67      510.37     26.62 o 
  -1   1   9       70.56       61.99      3.81 o 
   0   1   9       18.65       20.61      2.06 o 
   1   1   9       75.21       72.51      4.34 o 
   2   1   9     1322.30     1280.31     58.77 o 
   3   1   9       77.18       57.02      5.40 o 
   4   1   9      226.44      227.07     16.62 o 
   5   1   9       14.00       15.14      3.35 o 
   6   1   9       47.70       48.80      6.30 o 
   7   1   9       26.06       31.47      7.87 o 
   8   1   9        3.47        4.60      4.19 o 
  -8   2   9       52.45       60.23     14.15 o 
  -7   2   9        6.01        7.39      4.78 o 
  -6   2   9      182.46      172.15     28.90 o 
  -5   2   9        1.84        5.39      4.78 o 
  -4   2   9       54.79       57.10      5.62 o 
  -3   2   9       65.65       70.20      4.30 o 
  -2   2   9        3.26        5.85      1.26 o 
  -1   2   9       69.63       64.75      4.00 o 
   0   2   9       57.58       53.35      3.40 o 
   1   2   9       25.57       28.41      2.50 o 
   2   2   9      151.13      140.75      7.51 o 
   3   2   9       33.53       30.80      2.94 o 
   4   2   9      131.31      118.49     16.14 o 
   5   2   9       50.05       50.31      6.21 o 
   6   2   9      329.29      342.39     28.90 o 
   7   2   9        0.01        0.56      3.09 o 
   8   2   9        0.28        2.11      3.49 o 
  -8   3   9       80.27       77.12      8.08 o 
  -7   3   9       18.67       24.44      4.84 o 
  -6   3   9        0.00        0.33      2.49 o 
  -5   3   9      801.13      781.78     48.73 o 
  -4   3   9      763.16      803.03     50.05 o 
  -3   3   9       22.10       30.32      3.50 o 
  -2   3   9        0.95        0.94      1.26 o 
  -1   3   9        7.43       10.19      1.67 o 
   0   3   9      186.54      194.00      9.85 o 
   1   3   9        0.00        1.21      1.08 o 
   2   3   9      111.59      109.15      7.51 o 
   3   3   9       58.53       55.19      4.66 o 
   4   3   9        2.51        2.71      2.39 o 
   5   3   9      203.39      185.75     18.54 o 
   6   3   9      535.81      502.79     51.22 o 
   7   3   9      276.30      265.00     56.70 o 
   8   3   9        0.02        3.00      3.29 o 
  -8   4   9       74.06       80.99      8.16 o 
  -7   4   9       22.94       33.87      5.58 o 
  -6   4   9       41.72       45.63      6.36 o 
  -5   4   9      149.29      145.63     11.27 o 
  -4   4   9       90.08      101.70      6.93 o 
  -3   4   9       57.17       55.35      4.50 o 
  -2   4   9        1.63        3.36      1.63 o 
  -1   4   9       88.65       98.23      7.74 o 
   0   4   9        6.64        3.95      1.34 o 
   1   4   9        4.84        5.78      1.75 o 
   2   4   9        2.43        1.74      1.72 o 
   3   4   9        0.00       -0.39      1.63 o 
   4   4   9       12.05        8.52      3.23 o 
   5   4   9       21.76       24.31      4.72 o 
   6   4   9       80.63       76.12      8.10 o 
   7   4   9        3.31       10.00      3.92 o 
  -7   5   9        6.08       11.53      3.89 o 
  -6   5   9        0.27        2.18      3.01 o 
  -5   5   9      530.46      528.08     28.22 o 
  -4   5   9       87.84       86.92      7.04 o 
  -3   5   9      113.62      104.21      7.02 o 
  -2   5   9       97.57       89.10      6.14 o 
  -1   5   9       47.25       52.84      4.36 o 
   0   5   9       12.48       14.43      3.54 o 
   1   5   9       24.74       34.79      5.05 o 
   2   5   9       36.50       33.49      3.96 o 
   3   5   9      154.74      155.86     11.79 o 
   4   5   9        1.11        3.01      2.06 o 
   5   5   9       68.01       67.66      7.53 o 
   6   5   9        2.63        1.14      3.13 o 
   7   5   9        0.01        4.48      3.24 o 
  -6   6   9       74.22       86.06     17.94 o 
  -5   6   9      213.65      221.01     17.57 o 
  -4   6   9        0.11        0.91      2.09 o 
  -3   6   9       26.74       26.23      5.29 o 
  -2   6   9      159.85      151.27      9.39 o 
  -1   6   9       73.71       51.69      6.37 o 
   0   6   9        2.61        0.90      2.68 o 
   1   6   9       10.13       11.81      3.99 o 
   2   6   9       76.25       80.89      6.59 o 
   3   6   9      132.13      134.59     12.20 o 
   4   6   9       42.38       40.53      5.47 o 
   5   6   9       15.95       23.13      4.77 o 
   6   6   9        2.47        8.25      3.72 o 
  -5   7   9        0.08        2.97      2.59 o 
  -4   7   9        0.15        2.14      2.33 o 
  -3   7   9        1.58        2.30      2.59 o 
  -2   7   9       14.76       22.23      4.58 o 
  -1   7   9       62.49       60.03      7.15 o 
   0   7   9       21.07       25.35      4.93 o 
   1   7   9       25.23       34.39     10.96 o 
   2   7   9        0.97        0.19      2.89 o 
   3   7   9       43.75       51.57      5.58 o 
   4   7   9       32.59       47.06      5.53 o 
   5   7   9       12.68       15.56      5.78 o 
  -4   8   9       26.81       27.99      5.39 o 
  -3   8   9       23.16       30.94      8.07 o 
  -2   8   9        1.91        3.86      3.06 o 
  -1   8   9        2.42        4.10      4.09 o 
   0   8   9       95.85      104.40     10.28 o 
   1   8   9        7.95       13.93      9.77 o 
   2   8   9       11.56       21.41      4.99 o 
   3   8   9        3.61        7.78      3.94 o 
  -2   9   9       12.01       13.38      4.64 o 
  -1   9   9       83.97       88.26      9.33 o 
   0   9   9        1.11        0.02      2.97 o 
   1   9   9      164.62      196.08     16.62 o 
  -3 -10  10        2.21        1.82      2.80 o 
  -2 -10  10        0.05       -0.80      3.19 o 
  -1 -10  10       79.60       81.59      9.65 o 
   0 -10  10       42.55       48.43      7.11 o 
   1 -10  10       10.66       12.52      3.98 o 
   2 -10  10        0.93        1.47      2.89 o 
   3 -10  10       19.68       31.29      9.37 o 
  -4  -9  10       45.68       68.16     21.13 o 
  -3  -9  10        1.33        7.74      3.72 o 
  -2  -9  10       96.57       95.58     10.07 o 
  -1  -9  10       19.72       23.85      5.36 o 
   0  -9  10      188.74      166.06     14.50 o 
   1  -9  10        0.80        3.79      4.78 o 
   2  -9  10       42.47       35.83      5.51 o 
   3  -9  10        1.57       -0.79      1.98 o 
   4  -9  10       14.95       20.27      6.08 o 
   5  -9  10        0.30        2.91      3.10 o 
  -6  -8  10        1.15        9.97      5.88 o 
  -5  -8  10       33.84       45.79      7.47 o 
  -4  -8  10        0.01        4.38      2.82 o 
  -3  -8  10        0.70        1.89      2.56 o 
  -2  -8  10     1039.90     1007.32     82.45 o 
  -1  -8  10      710.29      687.15     47.45 o 
   0  -8  10        1.62        0.57      2.62 o 
   1  -8  10        1.48        4.77      5.08 o 
   2  -8  10       37.07       38.89      5.64 o 
   3  -8  10       51.72       46.95      4.77 o 
   4  -8  10        0.40        3.89      2.25 o 
   5  -8  10        0.52        5.25      2.92 o 
   6  -8  10        6.31       22.46      5.12 o 
  -6  -7  10        0.00       -0.47      3.69 o 
  -5  -7  10        0.01        0.80      2.33 o 
  -4  -7  10        1.32        2.91      2.47 o 
  -3  -7  10       20.89       24.13      3.90 o 
  -2  -7  10       26.81       36.09      4.62 o 
  -1  -7  10      117.85      118.89      8.62 o 
   0  -7  10      221.93      225.64     17.88 o 
   1  -7  10      140.92      140.02     12.18 o 
   2  -7  10       55.15       60.28      5.15 o 
   3  -7  10      331.99      347.75     25.82 o 
   4  -7  10       30.69       37.47      7.42 o 
   5  -7  10        3.48        5.99      2.40 o 
   6  -7  10        8.82        9.37      3.79 o 
   7  -7  10        5.11       20.02      4.98 o 
  -7  -6  10       42.13       68.64     12.56 o 
  -6  -6  10        0.53        2.86      3.26 o 
  -5  -6  10        0.67       -0.51      2.21 o 
  -4  -6  10        7.80        3.09      2.25 o 
  -3  -6  10       21.11       30.48      5.50 o 
  -2  -6  10       15.97       21.03      5.52 o 
  -1  -6  10       41.13       42.85      4.15 o 
   0  -6  10       89.10       82.06      8.54 o 
   1  -6  10        4.76        2.23      4.88 o 
   2  -6  10        0.80        1.57      1.54 o 
   3  -6  10       50.67       48.22      4.72 o 
   4  -6  10        0.50        1.17      1.61 o 
   5  -6  10        5.48        7.75      2.38 o 
   6  -6  10        0.33        3.06      2.27 o 
   7  -6  10       39.50       44.55      5.08 o 
  -7  -5  10       17.03       26.27      4.18 o 
  -6  -5  10        8.61       12.54      3.04 o 
  -5  -5  10       12.69       15.50      3.58 o 
  -4  -5  10       45.57       62.60      7.90 o 
  -3  -5  10       17.17       19.16      2.96 o 
  -2  -5  10       53.32       57.31      4.85 o 
  -1  -5  10       99.36      105.79     13.99 o 
   0  -5  10      110.01      123.67      8.05 o 
   1  -5  10      381.85      396.44     22.46 o 
   2  -5  10      326.84      336.73     19.44 o 
   3  -5  10        5.19        6.56      2.21 o 
   4  -5  10        5.55        6.57      2.44 o 
   5  -5  10       22.15       17.47      3.54 o 
   6  -5  10       40.71       54.95      9.08 o 
   7  -5  10        2.06        3.29      1.94 o 
   8  -5  10        1.99        2.30      2.10 o 
  -8  -4  10       37.60       42.82      5.05 o 
  -7  -4  10        0.38        2.57      2.10 o 
  -6  -4  10      128.14       93.95      7.01 o 
  -5  -4  10       20.10       27.80      3.71 o 
  -4  -4  10        8.68        4.45      1.89 o 
  -3  -4  10        0.97       -0.07      1.61 o 
  -2  -4  10        7.69        6.67      2.56 o 
  -1  -4  10        4.55        7.39      1.84 o 
   0  -4  10        0.74        0.99      1.03 o 
   1  -4  10        2.16        3.51      1.68 o 
   2  -4  10      191.39      192.20     13.37 o 
   3  -4  10        3.37        4.13      2.17 o 
   4  -4  10        0.02       -1.46      2.41 o 
   5  -4  10        0.04        0.15      1.79 o 
   6  -4  10        0.98        0.07      1.92 o 
   7  -4  10       11.57       14.17      5.96 o 
   8  -4  10       25.50       23.86      4.21 o 
  -8  -3  10       12.88       17.51      3.41 o 
  -7  -3  10       31.26       28.78      3.96 o 
  -6  -3  10       39.97       40.68      4.69 o 
  -5  -3  10      413.92      336.63     19.30 o 
  -4  -3  10      120.79       97.90      6.84 o 
  -3  -3  10        0.87        1.24      1.42 o 
  -2  -3  10        3.89        3.51      1.46 o 
  -1  -3  10       56.93       48.77      4.12 o 
   0  -3  10      338.79      364.50     18.86 o 
   1  -3  10        1.82        4.75      1.89 o 
   2  -3  10        4.81        5.44      1.86 o 
   3  -3  10       48.35       48.41      4.91 o 
   4  -3  10       64.74       67.93      5.89 o 
   5  -3  10       10.18       14.52      2.90 o 
   6  -3  10        8.34       10.57      3.43 o 
   7  -3  10       17.54       13.43      4.15 o 
   8  -3  10       38.96       46.44      7.89 o 
  -8  -2  10        0.60        0.63      2.39 o 
  -7  -2  10      131.03      112.24      8.14 o 
  -6  -2  10      335.37      253.03     15.15 o 
  -5  -2  10       31.11       26.60      3.55 o 
  -4  -2  10       38.55       37.21      3.72 o 
  -3  -2  10      166.06      150.97      9.46 o 
  -2  -2  10       57.19       55.82      4.45 o 
  -1  -2  10       38.13       39.77      3.44 o 
   0  -2  10      207.62      199.63     10.33 o 
   1  -2  10        1.31        0.99      1.55 o 
   2  -2  10       27.07       23.67      3.25 o 
   3  -2  10       21.38       24.23      3.69 o 
   4  -2  10      117.02      109.74      8.01 o 
   5  -2  10      195.17      195.14     12.70 o 
   6  -2  10        5.86        6.38      2.51 o 
   7  -2  10       85.22       83.41     11.39 o 
   8  -2  10       61.52       60.93      7.36 o 
  -8  -1  10        3.27        5.94      3.35 o 
  -7  -1  10        4.85        3.69      2.68 o 
  -6  -1  10      125.01      110.03      7.67 o 
  -5  -1  10       12.22       15.78      2.72 o 
  -4  -1  10       32.30       31.69      3.52 o 
  -3  -1  10      391.93      369.68     20.78 o 
  -2  -1  10        2.80        2.65      1.22 o 
  -1  -1  10        2.46        3.84      1.64 o 
   0  -1  10       53.78       51.32      3.46 o 
   1  -1  10      305.78      294.29     14.41 o 
   2  -1  10        5.15        5.66      1.75 o 
   3  -1  10      693.46      605.53     33.64 o 
   4  -1  10        1.42        3.67      1.90 o 
   5  -1  10      240.30      221.71     21.97 o 
   6  -1  10        0.24       -1.24      1.68 o 
   7  -1  10       57.80       59.28      7.30 o 
   8  -1  10       65.99       60.39      7.67 o 
  -8   0  10       24.73       32.29     10.16 o 
  -7   0  10      123.20      118.82     11.56 o 
  -6   0  10        4.76        6.06      5.78 o 
  -5   0  10       18.79       15.64      3.37 o 
  -4   0  10       22.98       23.21      2.91 o 
  -3   0  10     1316.24     1292.16     68.29 o 
  -2   0  10      354.57      363.55     20.23 o 
  -1   0  10      100.47       89.65      5.15 o 
   0   0  10      279.07      266.74     13.22 o 
   1   0  10       14.05       18.51      2.11 o 
   2   0  10        1.63        0.06      1.29 o 
   3   0  10      419.25      383.21     21.95 o 
   4   0  10       31.84       35.00      3.95 o 
   5   0  10        5.67       11.06      2.57 o 
   6   0  10       41.92       37.01      5.49 o 
   7   0  10       78.77       72.77     11.16 o 
   8   0  10       18.85       17.54      4.12 o 
  -8   1  10        2.32        7.96      3.72 o 
  -7   1  10      148.84      143.28     17.64 o 
  -6   1  10      214.07      190.24     13.98 o 
  -5   1  10      130.70      140.57     12.36 o 
  -4   1  10        0.25       -2.89      2.59 o 
  -3   1  10      193.99      192.43     11.47 o 
  -2   1  10     1063.72      988.99     72.34 o 
  -1   1  10       43.28       40.66      3.00 o 
   0   1  10        3.43        5.26      1.27 o 
   1   1  10       83.40       74.11      4.49 o 
   2   1  10      905.40      791.30     41.82 o 
   3   1  10      163.88      146.22     15.71 o 
   4   1  10      628.39      560.18     56.01 o 
   5   1  10       11.16       14.46      3.54 o 
   6   1  10      155.15      140.71     12.47 o 
   7   1  10      110.06       92.27      9.30 o 
   8   1  10      104.53      100.93     11.76 o 
  -8   2  10      146.85      164.95     13.45 o 
  -7   2  10       27.00       30.63      5.49 o 
  -6   2  10      116.29      116.48      9.73 o 
  -5   2  10      276.59      249.53     17.33 o 
  -4   2  10       17.06       13.50      3.37 o 
  -3   2  10     2629.54     2653.60    158.62 o 
  -2   2  10       52.97       53.93      3.58 o 
  -1   2  10       88.36       89.47      5.19 o 
   0   2  10      145.90      115.70      6.39 o 
   1   2  10        6.33       10.54      2.35 o 
   2   2  10        4.77        6.41      1.61 o 
   3   2  10       18.55       21.83      3.87 o 
   4   2  10        2.88        3.58      2.46 o 
   5   2  10       40.66       32.56      4.91 o 
   6   2  10      274.89      288.90     30.20 o 
   7   2  10      154.10      159.81     14.30 o 
   8   2  10        0.74        5.06      3.29 o 
  -8   3  10      146.20      171.47     27.90 o 
  -7   3  10        2.65        7.47      3.38 o 
  -6   3  10        7.10       11.58      3.45 o 
  -5   3  10       26.18       34.84      5.13 o 
  -4   3  10      149.33      146.81     11.27 o 
  -3   3  10       44.40       51.09      4.25 o 
  -2   3  10       75.23       73.87      5.28 o 
  -1   3  10        0.05        0.56      1.11 o 
   0   3  10       35.14       33.11      2.96 o 
   1   3  10       19.30       20.32      2.41 o 
   2   3  10        8.93        7.78      2.10 o 
   3   3  10       30.05       23.42      3.33 o 
   4   3  10        3.45        3.89      2.54 o 
   5   3  10        8.81        8.02      2.95 o 
   6   3  10      324.62      305.16     52.82 o 
   7   3  10       51.61       61.11      7.52 o 
  -7   4  10        6.75        6.43      3.89 o 
  -6   4  10        0.01        6.48      3.17 o 
  -5   4  10       62.25       63.40      6.62 o 
  -4   4  10       72.80       70.08      6.74 o 
  -3   4  10      135.73      137.17     11.26 o 
  -2   4  10       49.69       54.67      4.51 o 
  -1   4  10        7.47        9.02      2.29 o 
   0   4  10      157.43      118.44      7.60 o 
   1   4  10        8.43       12.35      2.40 o 
   2   4  10        5.64        4.16      1.95 o 
   3   4  10       72.88       76.11      6.71 o 
   4   4  10        0.01       -0.37      2.18 o 
   5   4  10       56.83       52.73      7.97 o 
   6   4  10        4.23       12.22      4.78 o 
   7   4  10       65.29       67.00     19.03 o 
  -7   5  10        4.50        6.42      3.51 o 
  -6   5  10       40.08       48.04      6.50 o 
  -5   5  10       24.35       32.21      6.78 o 
  -4   5  10       21.65       24.78      4.01 o 
  -3   5  10       37.86       29.13      3.72 o 
  -2   5  10       46.57       36.04      4.15 o 
  -1   5  10        0.37        1.52      2.59 o 
   0   5  10      128.40       95.97      8.81 o 
   1   5  10        1.35        3.11      1.95 o 
   2   5  10      122.57      120.38      8.66 o 
   3   5  10       84.67       88.91      7.09 o 
   4   5  10       14.87       21.36      4.63 o 
   5   5  10        3.66        5.90      3.45 o 
   6   5  10        0.28        2.89      3.10 o 
  -6   6  10       24.68       25.69      4.74 o 
  -5   6  10       70.41       53.37      7.03 o 
  -4   6  10      126.35      113.29     10.50 o 
  -3   6  10       37.98       35.46      5.68 o 
  -2   6  10       26.41       26.22      7.18 o 
  -1   6  10      138.93      110.65     10.22 o 
   0   6  10       25.69       31.07      5.35 o 
   1   6  10       11.87       14.18      3.97 o 
   2   6  10        2.15       -1.59      1.89 o 
   3   6  10      141.18      138.62     10.00 o 
   4   6  10       43.09       45.18      6.07 o 
   5   6  10       19.96       24.57      4.99 o 
  -5   7  10        5.59        8.38      2.82 o 
  -4   7  10       58.58       63.73      6.14 o 
  -3   7  10       16.29       19.21      4.42 o 
  -2   7  10       10.75       12.53      3.99 o 
  -1   7  10        4.38        1.70      2.89 o 
   0   7  10        4.63        9.95      3.87 o 
   1   7  10       55.70       60.95      7.52 o 
   2   7  10        0.08        2.72      2.87 o 
   3   7  10        3.66        6.71      2.80 o 
   4   7  10       43.16       46.86      5.48 o 
  -3   8  10       15.48       23.79      4.99 o 
  -2   8  10        3.68        7.69      3.37 o 
  -1   8  10       22.11       29.70      5.49 o 
   0   8  10       41.04       53.67      7.95 o 
   1   8  10       10.08       12.96      5.38 o 
   2   8  10       29.64       58.80      8.63 o 
  -2 -10  11       13.20       18.73      6.58 o 
  -1 -10  11       38.03       40.71      7.13 o 
   0 -10  11      408.31      366.73     37.27 o 
   1 -10  11       43.94       47.08      6.75 o 
   2 -10  11       62.68       76.25      9.08 o 
  -4  -9  11        0.69        6.46      3.35 o 
  -3  -9  11        0.11        3.68      2.64 o 
  -2  -9  11       25.22       27.24      5.65 o 
  -1  -9  11       25.66       28.06      5.53 o 
   0  -9  11       91.77       91.04     10.44 o 
   1  -9  11      126.59      127.26     12.26 o 
   2  -9  11       19.35       23.49      9.97 o 
   3  -9  11       23.70       24.14     12.46 o 
   4  -9  11       14.36       27.13      6.11 o 
  -5  -8  11        7.25       14.68      4.59 o 
  -4  -8  11       23.29       26.53      4.46 o 
  -3  -8  11       32.92       40.86      5.73 o 
  -2  -8  11        0.32       -0.87      2.14 o 
  -1  -8  11       12.75        8.82      3.54 o 
   0  -8  11      148.65      154.11     13.64 o 
   1  -8  11       20.98       24.25      5.28 o 
   2  -8  11       35.78       54.72      7.34 o 
   3  -8  11        6.66        8.20      3.26 o 
   4  -8  11       42.94       49.24      4.99 o 
   5  -8  11        0.27        3.86      2.24 o 
  -6  -7  11        4.89        7.50      6.08 o 
  -5  -7  11        0.35        4.83      2.90 o 
  -4  -7  11       10.20       10.44      3.05 o 
  -3  -7  11        3.47        4.20      2.55 o 
  -2  -7  11        5.96       10.82      2.90 o 
  -1  -7  11      260.49      235.73     18.64 o 
   0  -7  11       11.49       15.45      4.08 o 
   1  -7  11        3.13        0.07      3.39 o 
   2  -7  11      154.90      145.94     12.96 o 
   3  -7  11       91.45       97.99      7.56 o 
   4  -7  11        9.09        5.97      2.53 o 
   5  -7  11        7.33        5.79      2.36 o 
   6  -7  11        0.00        2.48      3.87 o 
  -7  -6  11       31.11       75.42     20.73 o 
  -6  -6  11        0.11        3.47      3.74 o 
  -5  -6  11        9.02        9.96      4.23 o 
  -4  -6  11       11.66       13.74      3.33 o 
  -3  -6  11       14.93       12.87      2.96 o 
  -2  -6  11       49.55       58.73      5.39 o 
  -1  -6  11       92.84      102.39     12.58 o 
   0  -6  11      123.65      118.04     10.62 o 
   1  -6  11       65.27       71.65      8.03 o 
   2  -6  11      352.90      366.08     22.42 o 
   3  -6  11       86.47       87.35      6.87 o 
   4  -6  11       88.22       86.82      7.04 o 
   5  -6  11      106.11      115.08      8.44 o 
   6  -6  11        6.28       10.56      2.75 o 
   7  -6  11        8.62       17.01      3.55 o 
  -7  -5  11       14.33       23.12      4.12 o 
  -6  -5  11       23.14       29.19      7.12 o 
  -5  -5  11        0.91        5.03      3.06 o 
  -4  -5  11        0.98        4.78      2.08 o 
  -3  -5  11       40.43       40.52      4.25 o 
  -2  -5  11       34.61       31.94      3.46 o 
  -1  -5  11      100.65      113.36      7.71 o 
   0  -5  11      224.60      234.18     17.96 o 
   1  -5  11       94.75      101.40     10.07 o 
   2  -5  11       12.51       19.44      5.10 o 
   3  -5  11        0.33       -0.88      2.42 o 
   4  -5  11       72.45       68.92      8.12 o 
   5  -5  11       13.44       16.28      5.32 o 
   6  -5  11        2.21       -0.67      2.02 o 
   7  -5  11       21.43       18.53      5.59 o 
  -7  -4  11        0.02        1.30      2.47 o 
  -6  -4  11      421.59      359.93     20.95 o 
  -5  -4  11      170.90      112.71      8.10 o 
  -4  -4  11       20.45       12.98      2.70 o 
  -3  -4  11       54.58       47.44      4.45 o 
  -2  -4  11        6.21        7.51      1.91 o 
  -1  -4  11       57.96       55.57      4.52 o 
   0  -4  11       15.63       13.77      3.26 o 
   1  -4  11       30.91       35.08      4.88 o 
   2  -4  11       10.45       12.03      2.76 o 
   3  -4  11        2.88        4.99      3.10 o 
   4  -4  11        1.52        0.17      1.90 o 
   5  -4  11       19.34       13.64      5.47 o 
   6  -4  11        0.61        0.26      1.89 o 
   7  -4  11        8.31       14.03      3.46 o 
  -8  -3  11        2.30        3.31      3.06 o 
  -7  -3  11        1.82        2.01      2.22 o 
  -6  -3  11       35.46       38.51      4.51 o 
  -5  -3  11        5.09        7.45      3.74 o 
  -4  -3  11      171.48      131.00      8.69 o 
  -3  -3  11       71.21       68.88      5.36 o 
  -2  -3  11        5.31        3.99      1.61 o 
  -1  -3  11       21.67       21.73      4.60 o 
   0  -3  11      212.93      208.27     15.77 o 
   1  -3  11       30.19       42.81      4.73 o 
   2  -3  11        5.35        7.07      2.19 o 
   3  -3  11        3.89        4.76      2.10 o 
   4  -3  11       47.08       56.13      5.60 o 
   5  -3  11       70.63       62.20      6.04 o 
   6  -3  11        3.93        4.61      2.19 o 
   7  -3  11        5.17        5.34      2.45 o 
   8  -3  11        4.57        5.16      2.22 o 
  -8  -2  11       15.10       21.65      4.78 o 
  -7  -2  11       84.20       98.26      8.93 o 
  -6  -2  11       30.80       27.63      3.93 o 
  -5  -2  11        7.57        8.73      2.53 o 
  -4  -2  11        6.60        7.19      2.13 o 
  -3  -2  11        0.64       -0.01      1.47 o 
  -2  -2  11        3.74        4.21      1.54 o 
  -1  -2  11        3.25        3.79      1.47 o 
   0  -2  11       75.75       83.74      5.82 o 
   1  -2  11        6.92        8.44      2.19 o 
   2  -2  11        0.19        0.96      2.12 o 
   3  -2  11        1.19        1.52      1.75 o 
   4  -2  11       38.60       46.44      5.10 o 
   5  -2  11      482.23      406.32     23.93 o 
   6  -2  11       25.05       25.99      4.04 o 
   7  -2  11        0.36        2.88      2.25 o 
   8  -2  11        0.83        2.52      2.33 o 
  -8  -1  11        1.55        2.13      2.72 o 
  -7  -1  11       18.81       25.28      6.08 o 
  -6  -1  11        0.60        3.03      2.49 o 
  -5  -1  11      170.40      144.31      9.41 o 
  -4  -1  11       34.81       34.34      3.81 o 
  -3  -1  11       34.70       28.52      3.34 o 
  -2  -1  11       15.62       20.62      2.80 o 
  -1  -1  11       34.86       38.63      3.59 o 
   0  -1  11      313.93      313.62     15.41 o 
   1  -1  11      243.63      247.11     14.71 o 
   2  -1  11      194.64      181.23     11.51 o 
   3  -1  11       62.43       63.50      5.57 o 
   4  -1  11       47.08       66.70      6.09 o 
   5  -1  11       53.01       49.17      5.21 o 
   6  -1  11       10.81        4.56      2.53 o 
   7  -1  11       44.97       41.25      5.94 o 
   8  -1  11        1.76        2.03      2.46 o 
  -8   0  11      128.46      119.71     14.65 o 
  -7   0  11       27.85       25.69      4.72 o 
  -6   0  11        1.96        7.43      2.91 o 
  -5   0  11      919.52      791.21     49.41 o 
  -4   0  11       34.37       36.60      3.98 o 
  -3   0  11       95.59       89.12      6.28 o 
  -2   0  11      540.38      499.93     27.57 o 
  -1   0  11        8.75       11.75      1.78 o 
   0   0  11       33.04       34.13      2.87 o 
   1   0  11      163.91      150.12      9.12 o 
   2   0  11       79.62       65.30      5.12 o 
   3   0  11      116.20       90.21      7.82 o 
   4   0  11       20.34       26.14      3.70 o 
   5   0  11       13.12       12.68      6.08 o 
   6   0  11       34.13       44.42      6.07 o 
   7   0  11       48.09       56.00     13.15 o 
   8   0  11       72.12       84.64     24.81 o 
  -8   1  11        0.10       -0.49      3.11 o 
  -7   1  11       55.83       61.41      6.98 o 
  -6   1  11       53.29       65.67      6.62 o 
  -5   1  11      353.12      336.20     22.55 o 
  -4   1  11      143.84      134.94     10.48 o 
  -3   1  11     1354.24     1280.11     68.05 o 
  -2   1  11      780.75      731.86     45.41 o 
  -1   1  11      918.91      850.15     39.57 o 
   0   1  11       57.63       60.22      3.99 o 
   1   1  11      125.14      122.12      6.85 o 
   2   1  11      111.01       96.69      6.73 o 
   3   1  11      147.25      127.22      8.60 o 
   4   1  11      256.64      245.42     23.72 o 
   5   1  11       21.63       25.24      4.74 o 
   6   1  11       12.99       14.88      3.83 o 
   7   1  11       20.12       32.42      5.07 o 
  -7   2  11      105.16      106.31     15.05 o 
  -6   2  11       56.62       71.33      7.17 o 
  -5   2  11       47.03       51.08      9.57 o 
  -4   2  11       15.38       20.38      5.18 o 
  -3   2  11       63.95       61.81      5.98 o 
  -2   2  11       95.67       98.67      5.83 o 
  -1   2  11      194.21      185.19      9.72 o 
   0   2  11      218.50      184.08      9.64 o 
   1   2  11        2.51        3.04      1.35 o 
   2   2  11       13.67       11.68      2.74 o 
   3   2  11        1.64       -0.36      2.19 o 
   4   2  11        0.95        3.86      2.44 o 
   5   2  11       17.94       18.40      4.21 o 
   6   2  11      113.53      115.37     12.96 o 
   7   2  11      136.38      136.81     12.68 o 
  -7   3  11        2.08        3.55      3.06 o 
  -6   3  11       29.90       33.39      5.49 o 
  -5   3  11        4.44        4.57      2.95 o 
  -4   3  11       15.07       16.05      3.81 o 
  -3   3  11       56.91       57.50      6.88 o 
  -2   3  11       29.25       29.10      3.57 o 
  -1   3  11      181.68      204.96     10.61 o 
   0   3  11       78.79       68.73      4.47 o 
   1   3  11       19.21       15.43      2.67 o 
   2   3  11       10.22       11.14      3.89 o 
   3   3  11       90.63       88.44      8.46 o 
   4   3  11       11.02        7.77      2.87 o 
   5   3  11       27.11       22.02      4.98 o 
   6   3  11       54.38       45.48     11.56 o 
   7   3  11      101.00      109.08     18.83 o 
  -7   4  11       21.57       22.99      5.02 o 
  -6   4  11        6.27       12.30      3.66 o 
  -5   4  11       31.56       41.08      6.07 o 
  -4   4  11        2.58        7.15      3.03 o 
  -3   4  11        9.97       17.95      3.04 o 
  -2   4  11      155.91      139.79      8.90 o 
  -1   4  11        7.72        3.55      2.05 o 
   0   4  11      242.08      208.86     13.24 o 
   1   4  11       25.36       29.47      3.67 o 
   2   4  11        7.07       10.10      2.45 o 
   3   4  11        7.41        6.30      3.01 o 
   4   4  11        0.13        1.02      2.38 o 
   5   4  11        6.07        3.83      3.39 o 
   6   4  11        3.71       -3.02      6.88 o 
  -6   5  11        0.43        7.74      3.54 o 
  -5   5  11        2.05        4.00      2.87 o 
  -4   5  11        0.73        3.56      2.87 o 
  -3   5  11        2.59        2.95      2.10 o 
  -2   5  11       60.69       45.03      7.19 o 
  -1   5  11        5.60       -1.00      2.10 o 
   0   5  11        1.11        4.08      2.72 o 
   1   5  11      113.01       87.63      8.38 o 
   2   5  11       85.94       86.07      6.83 o 
   3   5  11       26.95       36.22      6.78 o 
   4   5  11       90.15       91.70     18.73 o 
   5   5  11       72.75       69.37     14.65 o 
  -5   6  11       26.01       44.11      6.48 o 
  -4   6  11       82.20       74.67      6.10 o 
  -3   6  11       16.16       16.89      3.32 o 
  -2   6  11      122.86      117.07     11.96 o 
  -1   6  11       57.33       58.99      7.81 o 
   0   6  11        1.31        6.64      2.92 o 
   1   6  11        1.50       -1.10      2.46 o 
   2   6  11        8.29       15.18      4.88 o 
   3   6  11        6.47        7.90      2.76 o 
   4   6  11        1.56        2.83      3.03 o 
  -4   7  11       32.01       32.36      8.37 o 
  -3   7  11       39.82       50.74      7.26 o 
  -2   7  11       37.46       55.13      9.17 o 
  -1   7  11       10.07        7.56      4.29 o 
   0   7  11       20.79       36.48      6.34 o 
   1   7  11       17.99       19.42      4.74 o 
   2   7  11        0.49        1.93      3.01 o 
   3   7  11        6.92        8.63      8.47 o 
   0 -10  12      444.32      413.76     41.66 o 
  -3  -9  12        5.21        2.34      3.20 o 
  -2  -9  12        5.79        4.99      3.17 o 
  -1  -9  12        0.55        3.43      3.59 o 
   0  -9  12       17.93       20.94      4.69 o 
   1  -9  12       15.35       13.47      4.48 o 
   2  -9  12       17.27       18.85      7.47 o 
   3  -9  12        9.02        9.73      3.80 o 
  -4  -8  12        8.15        9.58      3.57 o 
  -3  -8  12        0.05        2.16      2.81 o 
  -2  -8  12       27.97       35.94      6.37 o 
  -1  -8  12       12.67        9.76      4.78 o 
   0  -8  12       23.30       32.93      7.37 o 
   1  -8  12        5.85        2.76      5.38 o 
   2  -8  12        3.19        4.36      3.05 o 
   3  -8  12        9.10       12.59      4.05 o 
   4  -8  12       34.34       49.70      6.90 o 
   5  -8  12        3.45        4.31      2.62 o 
  -5  -7  12       21.06       20.21      4.86 o 
  -4  -7  12        0.05        2.95      2.70 o 
  -3  -7  12        2.25        3.24      2.47 o 
  -2  -7  12        1.92        4.07      3.39 o 
  -1  -7  12       42.90       50.59      6.85 o 
   0  -7  12       16.81       15.42      5.28 o 
   1  -7  12       20.88       18.77      4.31 o 
   2  -7  12        0.02        0.53      2.25 o 
   3  -7  12       35.35       38.02      5.82 o 
   4  -7  12      100.27      108.12     11.44 o 
   5  -7  12        1.56        4.94      2.40 o 
   6  -7  12        5.61        8.39      2.95 o 
  -6  -6  12        3.73        3.79      3.90 o 
  -5  -6  12        3.81       11.50      3.25 o 
  -4  -6  12        1.28        2.31      2.70 o 
  -3  -6  12      113.56      122.99     10.00 o 
  -2  -6  12        0.03        3.36      2.01 o 
  -1  -6  12       13.80       14.50      9.77 o 
   0  -6  12       49.92       49.08      6.56 o 
   1  -6  12       98.24       96.17      9.44 o 
   2  -6  12       21.48       16.59      3.97 o 
   3  -6  12       14.63       19.70      3.48 o 
   4  -6  12        6.34        4.35      2.40 o 
   5  -6  12       17.36       16.86      4.49 o 
   6  -6  12        6.76        4.92      2.38 o 
  -6  -5  12        3.19        7.42      3.98 o 
  -5  -5  12        0.48        4.95      2.23 o 
  -4  -5  12       17.52       19.03      3.32 o 
  -3  -5  12      384.16      317.16     18.63 o 
  -2  -5  12        4.18        3.52      1.85 o 
  -1  -5  12       47.42       46.71     11.26 o 
   0  -5  12      297.07      295.76     22.15 o 
   1  -5  12       27.67       29.47      5.98 o 
   2  -5  12      252.73      246.37     19.24 o 
   3  -5  12       76.12       81.06      7.82 o 
   4  -5  12       59.10       58.01      6.28 o 
   5  -5  12        4.04        9.47      3.08 o 
   6  -5  12        8.88        5.22      3.66 o 
   7  -5  12        2.23        4.06      2.41 o 
  -7  -4  12        8.99        8.54      2.63 o 
  -6  -4  12      242.35      230.48     14.40 o 
  -5  -4  12       30.66       27.13      3.98 o 
  -4  -4  12      265.47      222.06     13.70 o 
  -3  -4  12      154.54      122.90      8.36 o 
  -2  -4  12        3.30        2.16      1.59 o 
  -1  -4  12       24.24       16.15      3.81 o 
   0  -4  12      102.39      102.22      9.35 o 
   1  -4  12       54.96       56.58      6.73 o 
   2  -4  12       83.46       72.18      6.56 o 
   3  -4  12        0.92        1.71      1.95 o 
   4  -4  12       30.98       21.91      3.96 o 
   5  -4  12        0.07        2.37      2.00 o 
   6  -4  12       50.44       42.22      5.20 o 
   7  -4  12       27.22       32.06      4.88 o 
  -7  -3  12       12.46       13.08      3.05 o 
  -6  -3  12        4.09        1.16      4.80 o 
  -5  -3  12      178.63      128.46      8.86 o 
  -4  -3  12       91.81       64.50      7.22 o 
  -3  -3  12       47.29       46.72      4.47 o 
  -2  -3  12        0.66       -0.87      1.40 o 
  -1  -3  12       60.80       60.59      4.94 o 
   0  -3  12      120.43      111.64      9.78 o 
   1  -3  12       15.05       15.69      3.52 o 
   2  -3  12        0.34        1.91      1.87 o 
   3  -3  12       45.98       42.00      4.84 o 
   4  -3  12        1.10        1.99      2.05 o 
   5  -3  12       54.47       57.11      5.98 o 
   6  -3  12       20.78       28.40      4.00 o 
   7  -3  12       15.21       19.08      3.96 o 
  -7  -2  12       20.55       21.40      4.88 o 
  -6  -2  12        1.93        3.38      2.10 o 
  -5  -2  12        5.50        7.36      2.47 o 
  -4  -2  12        4.45        6.39      2.15 o 
  -3  -2  12       35.61       37.86      6.81 o 
  -2  -2  12       19.16       20.27      3.60 o 
  -1  -2  12        4.17        2.29      1.52 o 
   0  -2  12       94.55       88.59      8.08 o 
   1  -2  12       69.47       72.54      7.14 o 
   2  -2  12       75.39       74.45      6.06 o 
   3  -2  12       19.77       20.22      3.57 o 
   4  -2  12        0.84        0.47      1.88 o 
   5  -2  12       46.33       46.65      5.54 o 
   6  -2  12        9.52        9.23      3.35 o 
   7  -2  12        7.74       10.41      3.08 o 
  -7  -1  12        2.20        4.09      3.89 o 
  -6  -1  12        2.32        2.76      2.67 o 
  -5  -1  12       60.04       51.34      4.68 o 
  -4  -1  12       51.36       51.12      4.81 o 
  -3  -1  12       87.81       84.92      6.17 o 
  -2  -1  12       44.70       53.15      4.50 o 
  -1  -1  12     1140.83     1047.54     56.31 o 
   0  -1  12      178.08      185.58     11.32 o 
   1  -1  12      170.56      162.51     10.46 o 
   2  -1  12      274.33      264.93     18.92 o 
   3  -1  12        0.26        2.24      2.09 o 
   4  -1  12       10.67       11.71      2.92 o 
   5  -1  12       48.69       57.11      8.25 o 
   6  -1  12        0.29       -2.44      1.80 o 
   7  -1  12        4.96        3.42      2.69 o 
  -7   0  12        4.40        4.19      3.10 o 
  -6   0  12       74.39       77.30      7.47 o 
  -5   0  12       74.57       81.22      7.54 o 
  -4   0  12       52.13       58.97      4.97 o 
  -3   0  12       25.45       36.01      3.71 o 
  -2   0  12      922.61      862.27     46.74 o 
  -1   0  12     1205.89     1153.67     67.11 o 
   0   0  12       45.55       50.52      4.29 o 
   1   0  12      133.71      120.95     11.99 o 
   2   0  12       25.10       29.52      3.95 o 
   3   0  12      226.77      207.84     15.32 o 
   4   0  12       11.57       14.06      4.21 o 
   5   0  12        0.73       -0.31      4.09 o 
   6   0  12        0.32       -1.08      2.19 o 
   7   0  12       79.04       84.74     10.07 o 
  -7   1  12        1.71        4.29      2.95 o 
  -6   1  12        0.62        2.59      2.99 o 
  -5   1  12       46.93       46.60      6.13 o 
  -4   1  12      254.36      247.11     17.35 o 
  -3   1  12      539.50      530.62     34.10 o 
  -2   1  12       76.76       72.44      5.50 o 
  -1   1  12        0.56        0.69      1.48 o 
   0   1  12      219.03      194.26     11.79 o 
   1   1  12       21.05       17.30      2.83 o 
   2   1  12       37.44       34.90      4.89 o 
   3   1  12      134.61      116.92      8.94 o 
   4   1  12       32.74       26.86      4.79 o 
   5   1  12       12.68       15.02      3.86 o 
   6   1  12       25.20       34.76      6.28 o 
   7   1  12        5.05        8.09      3.49 o 
  -7   2  12       41.37       45.69      8.97 o 
  -6   2  12        2.45        6.98      3.10 o 
  -5   2  12        0.02        3.24      2.53 o 
  -4   2  12       67.11       66.86     12.16 o 
  -3   2  12        8.65        4.60      5.18 o 
  -2   2  12      175.38      194.87     14.06 o 
  -1   2  12        5.88        8.09      1.76 o 
   0   2  12        3.06        6.35      1.76 o 
   1   2  12       18.50       21.04      2.68 o 
   2   2  12      156.00      151.03     12.74 o 
   3   2  12       13.26       14.39      3.45 o 
   4   2  12       15.53       21.25      4.36 o 
   5   2  12        6.71       10.01      3.43 o 
   6   2  12        2.50        1.97      2.49 o 
  -6   3  12       52.22       67.94      7.12 o 
  -5   3  12       36.68       44.53      8.67 o 
  -4   3  12        0.63        1.52      2.68 o 
  -3   3  12       23.61       27.18      4.71 o 
  -2   3  12       45.48       39.51      5.41 o 
  -1   3  12        5.46        8.66      2.29 o 
   0   3  12       66.75       61.60      6.07 o 
   1   3  12        1.62        4.99      1.80 o 
   2   3  12       42.72       48.24      5.62 o 
   3   3  12       45.78       54.78     10.26 o 
   4   3  12       35.90       37.79      5.90 o 
   5   3  12       21.38       35.19      6.28 o 
   6   3  12        6.38       12.16      3.95 o 
  -6   4  12      120.54      136.22     11.52 o 
  -5   4  12       42.70       38.38     11.36 o 
  -4   4  12       19.17       16.86      4.14 o 
  -3   4  12       12.41        8.09      3.09 o 
  -2   4  12       50.86       56.66      5.12 o 
  -1   4  12        3.33        7.24      2.26 o 
   0   4  12       20.91       16.94      3.95 o 
   1   4  12      210.52      176.49     11.67 o 
   2   4  12        8.68        7.08      2.82 o 
   3   4  12        1.89        6.14      6.78 o 
   4   4  12       19.65       22.97      4.71 o 
   5   4  12       57.20       57.56     15.05 o 
  -5   5  12        4.54       11.10      6.88 o 
  -4   5  12        0.97       10.76      4.98 o 
  -3   5  12        9.51        9.57      3.24 o 
  -2   5  12       25.63       28.14      5.33 o 
  -1   5  12       10.51        7.53      8.87 o 
   0   5  12      127.59       90.36      9.07 o 
   1   5  12       31.31       35.54      5.71 o 
   2   5  12        0.41        6.97      2.44 o 
   3   5  12       17.45       24.56      5.02 o 
   4   5  12       13.52       15.98      4.42 o 
  -4   6  12       25.25       42.68      6.10 o 
  -3   6  12       24.46       45.36      6.95 o 
  -2   6  12       55.34       65.68      9.37 o 
  -1   6  12       17.58       18.69      4.74 o 
   0   6  12       11.56        5.19      8.97 o 
   1   6  12        0.23        2.68      3.09 o 
   2   6  12        0.00        0.80      2.96 o 
   3   6  12        0.55        2.11      2.54 o 
  -2   7  12        2.43       -0.76      2.74 o 
  -1   7  12       26.24       31.79     19.13 o 
   0   7  12       24.63       22.19      5.68 o 
   1   7  12        2.90        4.90      3.49 o 
  -2  -9  13       46.44       42.81      7.77 o 
  -1  -9  13        3.04        8.40      3.76 o 
   0  -9  13       74.63       65.91     10.16 o 
   1  -9  13       41.23       50.01      8.77 o 
   2  -9  13        0.06       -2.02      3.99 o 
  -3  -8  13        7.49       11.98      4.01 o 
  -2  -8  13        4.24        3.28      3.13 o 
  -1  -8  13       21.92       19.64      4.97 o 
   0  -8  13       14.85       13.87      5.48 o 
   1  -8  13       17.82       25.27      5.48 o 
   2  -8  13       66.78       72.91      9.13 o 
   3  -8  13       21.72       32.63      6.22 o 
   4  -8  13       25.55       39.45      6.13 o 
  -4  -7  13        0.59        3.13      2.78 o 
  -3  -7  13        1.42        1.12      2.26 o 
  -2  -7  13        0.75        6.33      3.45 o 
  -1  -7  13        0.69        2.24      3.01 o 
   0  -7  13       31.68       43.15      6.51 o 
   1  -7  13       37.56       50.39      6.93 o 
   2  -7  13       22.60       25.33      5.36 o 
   3  -7  13       74.58       84.07      9.72 o 
   4  -7  13       36.15       45.43      6.55 o 
   5  -7  13        0.16        1.26      2.14 o 
  -5  -6  13        1.83        6.37      3.39 o 
  -4  -6  13       12.50       13.09      3.29 o 
  -3  -6  13       27.84       35.13      7.69 o 
  -2  -6  13       13.09       13.82      6.68 o 
  -1  -6  13        4.56        7.62      3.35 o 
   0  -6  13        6.03        7.11      2.91 o 
   1  -6  13      124.50      122.08     11.26 o 
   2  -6  13       43.65       44.80      6.42 o 
   3  -6  13       50.12       43.55      6.38 o 
   4  -6  13      106.41      106.01      8.08 o 
   5  -6  13        3.92       13.05      3.07 o 
  -6  -5  13       13.56       10.41      2.85 o 
  -5  -5  13        3.32        3.59      2.14 o 
  -4  -5  13        6.70        9.93      2.61 o 
  -3  -5  13        3.49        4.56      2.17 o 
  -2  -5  13       14.94       17.78      4.48 o 
  -1  -5  13      371.90      348.14     34.48 o 
   0  -5  13        7.07        4.07      2.89 o 
   1  -5  13       50.53       50.57      6.51 o 
   2  -5  13      132.40      134.71     12.19 o 
   3  -5  13       44.10       51.13      6.82 o 
   4  -5  13       13.10       10.69      3.27 o 
   5  -5  13        0.06        2.47      3.21 o 
   6  -5  13        6.05       18.38      3.95 o 
  -6  -4  13       34.78       37.77      5.02 o 
  -5  -4  13        2.04        8.58      2.80 o 
  -4  -4  13        0.05        0.47      1.81 o 
  -3  -4  13       82.62       87.65      6.69 o 
  -2  -4  13      295.24      256.59     15.53 o 
  -1  -4  13      408.52      369.19     49.23 o 
   0  -4  13       10.11       16.33      4.02 o 
   1  -4  13       82.57       73.39      8.08 o 
   2  -4  13        7.07        8.88      3.30 o 
   3  -4  13        1.02        1.36      1.98 o 
   4  -4  13       29.79       32.04      4.31 o 
   5  -4  13        0.28        1.42      2.08 o 
   6  -4  13       56.14       65.04      6.79 o 
  -6  -3  13       17.59       13.94      3.08 o 
  -5  -3  13        2.16        0.65      1.82 o 
  -4  -3  13       98.33       87.82      6.79 o 
  -3  -3  13      112.97       96.61      7.18 o 
  -2  -3  13       55.37       52.47      4.79 o 
  -1  -3  13      179.69      171.71     13.87 o 
   0  -3  13       90.22      102.05      9.43 o 
   1  -3  13       29.83       38.09      9.67 o 
   2  -3  13      215.25      209.75     20.13 o 
   3  -3  13        8.14        9.83      2.74 o 
   4  -3  13        3.08        0.70      2.09 o 
   5  -3  13        2.28        4.29      2.45 o 
   6  -3  13        3.34        8.24      2.77 o 
  -7  -2  13       38.82       49.57      7.26 o 
  -6  -2  13        2.37        2.61      2.62 o 
  -5  -2  13        0.65        2.04      3.09 o 
  -4  -2  13        0.02       -1.49      1.73 o 
  -3  -2  13       64.18       49.70      4.65 o 
  -2  -2  13       78.80       75.19      6.07 o 
  -1  -2  13        0.96        2.30      2.29 o 
   0  -2  13      538.15      513.82     80.02 o 
   1  -2  13      132.33      124.43     15.15 o 
   2  -2  13      158.53      150.37     10.31 o 
   3  -2  13        1.16        7.32      3.13 o 
   4  -2  13        2.43        4.65      2.19 o 
   5  -2  13       99.34       88.86      7.35 o 
   6  -2  13       18.80       27.87      5.22 o 
   7  -2  13       16.13       20.02      5.58 o 
  -7  -1  13        9.43       14.01      3.87 o 
  -6  -1  13        5.73        6.21      3.03 o 
  -5  -1  13       69.46       71.24      7.18 o 
  -4  -1  13        5.52        7.29      2.60 o 
  -3  -1  13        4.39        5.39      2.05 o 
  -2  -1  13      464.63      448.38     32.65 o 
  -1  -1  13      597.01      564.01     41.96 o 
   0  -1  13        3.62        2.78      2.15 o 
   1  -1  13       56.91       58.64      6.73 o 
   2  -1  13       29.00       25.67      3.87 o 
   3  -1  13       15.89       17.56      3.33 o 
   4  -1  13        9.17       13.24      3.22 o 
   5  -1  13        2.51        5.53      2.27 o 
   6  -1  13        0.00        0.84      2.20 o 
   7  -1  13       10.48       12.11      3.68 o 
  -7   0  13        0.27        2.63      2.83 o 
  -6   0  13       26.31       34.73      5.47 o 
  -5   0  13        7.68       12.61      3.59 o 
  -4   0  13       55.49       50.96      6.06 o 
  -3   0  13        2.85        5.40      2.17 o 
  -2   0  13      335.91      321.22     18.62 o 
  -1   0  13      508.63      522.70     29.11 o 
   0   0  13     1461.48     1379.10    130.25 o 
   1   0  13       30.52       32.17      3.92 o 
   2   0  13        5.96        7.47      3.73 o 
   3   0  13       56.29       51.59      5.37 o 
   4   0  13       13.12       16.03      3.72 o 
   5   0  13        2.00        5.35      2.72 o 
   6   0  13       35.42       41.42      7.87 o 
  -6   1  13        3.40        0.00      2.44 o 
  -5   1  13       20.48       15.94      3.95 o 
  -4   1  13       12.30       13.93      3.79 o 
  -3   1  13       14.21       11.61      4.68 o 
  -2   1  13       32.76       42.23      5.21 o 
  -1   1  13       24.86       28.78      3.69 o 
   0   1  13        1.65        2.79      1.62 o 
   1   1  13       31.23       32.68      3.93 o 
   2   1  13       55.21       50.04      4.95 o 
   3   1  13        0.79        2.06      2.69 o 
   4   1  13       17.87       21.37      4.09 o 
   5   1  13        2.78        7.11      3.23 o 
   6   1  13        4.63        6.51      3.26 o 
  -6   2  13       18.57       20.59      5.18 o 
  -5   2  13       29.21       41.31      6.21 o 
  -4   2  13       70.78       67.96     10.36 o 
  -3   2  13        0.00        2.59      2.46 o 
  -2   2  13       17.76       22.92      4.30 o 
  -1   2  13        8.97        8.28      2.31 o 
   0   2  13       28.89       31.69      3.24 o 
   1   2  13       18.64       24.72      4.70 o 
   2   2  13      179.54      166.61     23.52 o 
   3   2  13        0.99        2.02      2.38 o 
   4   2  13       29.54       34.56      8.77 o 
   5   2  13        5.84       10.15      3.37 o 
   6   2  13        0.13        6.80      3.30 o 
  -6   3  13       36.81       44.35      6.48 o 
  -5   3  13       12.55       17.35      4.08 o 
  -4   3  13        6.28       11.74      3.59 o 
  -3   3  13       11.24       15.95      6.98 o 
  -2   3  13        0.91        3.94      2.49 o 
  -1   3  13       89.76       91.80     11.44 o 
   0   3  13       21.01       19.29      2.73 o 
   1   3  13        0.32       -0.10      3.29 o 
   2   3  13       86.78       80.05      7.96 o 
   3   3  13        5.17        0.90      2.53 o 
   4   3  13        6.26        7.79      3.79 o 
   5   3  13       22.02       25.87      5.19 o 
  -5   4  13       97.49      131.26     11.23 o 
  -4   4  13       42.93       59.00      9.07 o 
  -3   4  13        4.83        5.70      2.99 o 
  -2   4  13       12.76       23.89      4.51 o 
  -1   4  13       12.25        6.90      3.19 o 
   0   4  13       70.55       81.74      8.03 o 
   1   4  13        4.00        3.95      2.17 o 
   2   4  13       15.76       22.07      4.44 o 
   3   4  13        0.06        7.99      3.29 o 
   4   4  13        0.24        8.59      3.45 o 
  -4   5  13       28.54       45.52      6.54 o 
  -3   5  13        0.00       -0.48      2.54 o 
  -2   5  13        3.11        5.18      4.19 o 
  -1   5  13        2.10        6.39      3.49 o 
   0   5  13       15.52       16.27      4.08 o 
   1   5  13        7.85        7.86      4.68 o 
   2   5  13        2.29        9.17      5.38 o 
   3   5  13        2.08        5.71      3.40 o 
  -2   6  13        1.10        1.99      2.87 o 
  -1   6  13        6.02       11.12      9.37 o 
   0   6  13       40.64       39.72      6.68 o 
   1   6  13        0.40       -0.48      2.92 o 
  -2  -8  14       23.12       20.96      5.02 o 
  -1  -8  14        6.19        7.11      3.35 o 
   0  -8  14        3.86        4.09      3.49 o 
   1  -8  14       14.62       11.45      3.97 o 
   2  -8  14        0.19       -0.24      3.20 o 
  -3  -7  14       17.10       19.75      5.11 o 
  -2  -7  14        3.03        0.45      2.89 o 
  -1  -7  14        8.98       12.89      4.01 o 
   0  -7  14       45.85       52.07      7.18 o 
   1  -7  14       38.70       49.08      6.93 o 
   2  -7  14        2.24        6.13      3.35 o 
   3  -7  14       32.87       39.68      6.68 o 
   4  -7  14      117.30      128.95     17.54 o 
  -4  -6  14        0.19        0.68      2.48 o 
  -3  -6  14       22.04       15.40      4.14 o 
  -2  -6  14       10.47       13.24      4.08 o 
  -1  -6  14       50.05       57.78      7.39 o 
   0  -6  14        7.38        4.97      3.26 o 
   1  -6  14      141.51      160.73     20.83 o 
   2  -6  14        9.53       12.21      3.92 o 
   3  -6  14        0.21       -1.73      2.20 o 
   4  -6  14        2.65       10.11      3.83 o 
   5  -6  14        1.04        1.40      2.17 o 
  -5  -5  14       11.58       21.26      3.70 o 
  -4  -5  14       42.11       37.16      4.69 o 
  -3  -5  14      350.35      312.91     23.59 o 
  -2  -5  14       42.66       45.66      6.51 o 
  -1  -5  14      102.99      109.96     20.13 o 
   0  -5  14        5.82        6.22      3.16 o 
   1  -5  14      138.78      129.45     11.90 o 
   2  -5  14       17.45       18.46      4.83 o 
   3  -5  14      101.20      100.11     10.07 o 
   4  -5  14       13.50       15.65      4.35 o 
   5  -5  14        2.82        4.43      4.24 o 
  -5  -4  14        0.10        1.60      2.39 o 
  -4  -4  14       53.30       38.97      4.52 o 
  -3  -4  14        1.70        2.27      2.24 o 
  -2  -4  14       18.33       23.55      4.93 o 
  -1  -4  14       16.58       18.37      4.34 o 
   0  -4  14      176.60      163.50     20.73 o 
   1  -4  14      125.68      116.71     23.82 o 
   2  -4  14        6.58        6.99      3.23 o 
   3  -4  14      196.91      196.75     16.34 o 
   4  -4  14        3.12        0.25      2.10 o 
   5  -4  14        0.31        3.32      2.38 o 
   6  -4  14        6.17        6.85      3.03 o 
  -6  -3  14        4.63        3.97      2.33 o 
  -5  -3  14        0.32        2.11      2.17 o 
  -4  -3  14       13.59       19.00      3.37 o 
  -3  -3  14       14.99       18.40      3.37 o 
  -2  -3  14       19.71       15.97      3.86 o 
  -1  -3  14       25.07       27.48      5.12 o 
   0  -3  14       37.93       43.97      5.96 o 
   1  -3  14      251.53      229.69     23.82 o 
   2  -3  14      176.93      168.34     26.91 o 
   3  -3  14       27.53       25.86      5.07 o 
   4  -3  14       23.97       43.66     20.16 o 
   5  -3  14        0.84        6.25      2.56 o 
   6  -3  14        5.23        7.11      2.67 o 
  -6  -2  14        3.20        9.79      3.58 o 
  -5  -2  14       11.78       14.50      3.15 o 
  -4  -2  14       16.11       20.67      3.54 o 
  -3  -2  14       24.38       28.28      3.79 o 
  -2  -2  14       28.30       34.69      4.14 o 
  -1  -2  14       13.80       15.30      3.87 o 
   0  -2  14      704.89      697.32     75.04 o 
   1  -2  14      537.18      503.92     60.39 o 
   2  -2  14      127.94      124.66     23.72 o 
   3  -2  14       14.20       16.04      3.71 o 
   4  -2  14        0.10        2.86      2.51 o 
   5  -2  14       57.27       62.13      6.33 o 
   6  -2  14        1.56        2.27      2.58 o 
  -6  -1  14       71.71       84.40      8.57 o 
  -5  -1  14        0.00        0.89      2.53 o 
  -4  -1  14        0.56        2.03      2.39 o 
  -3  -1  14      166.17      159.02     10.42 o 
  -2  -1  14       80.63       80.62      6.16 o 
  -1  -1  14      247.46      255.10     19.14 o 
   0  -1  14      237.08      239.89     18.28 o 
   1  -1  14      240.97      228.16     24.32 o 
   2  -1  14        0.69        1.17      2.14 o 
   3  -1  14       24.64       27.01      5.19 o 
   4  -1  14        0.06        3.13      4.64 o 
   5  -1  14        4.70        3.34      2.49 o 
   6  -1  14       14.14       12.21      4.78 o 
  -6   0  14        0.13        4.80      3.79 o 
  -5   0  14        0.00        1.42      2.35 o 
  -4   0  14       85.21       89.72      8.24 o 
  -3   0  14       51.59       56.48      5.22 o 
  -2   0  14      215.18      202.08     12.62 o 
  -1   0  14      618.74      613.69     42.23 o 
   0   0  14      105.68      108.68     19.23 o 
   1   0  14        0.07        0.25      2.44 o 
   2   0  14      174.07      177.79     11.77 o 
   3   0  14       34.93       46.05      5.18 o 
   4   0  14        0.11        1.04      2.50 o 
   5   0  14        0.97        4.43      2.79 o 
   6   0  14       77.26       81.44      9.27 o 
  -6   1  14        3.36        6.98      3.24 o 
  -5   1  14        0.59        4.90      3.03 o 
  -4   1  14        0.63        4.26      2.95 o 
  -3   1  14        0.12        4.51      3.79 o 
  -2   1  14        1.31        4.74      2.68 o 
  -1   1  14       71.71       78.69      6.23 o 
   0   1  14       21.87       25.61      4.58 o 
   1   1  14       26.57       23.20      4.29 o 
   2   1  14        1.82        2.15      2.16 o 
   3   1  14        5.65        6.39      3.01 o 
   4   1  14       50.05       56.86      7.08 o 
   5   1  14        7.27       12.31      4.19 o 
  -5   2  14        7.34       10.13      3.63 o 
  -4   2  14       29.75       29.67      5.07 o 
  -3   2  14      226.96      236.35     20.03 o 
  -2   2  14      119.34      118.91      9.99 o 
  -1   2  14       79.46       81.66     12.76 o 
   0   2  14        2.00        0.74      2.58 o 
   1   2  14        4.60        7.37      3.17 o 
   2   2  14       65.35       75.16      7.82 o 
   3   2  14       13.89       14.75      3.83 o 
   4   2  14        7.65       13.14      3.76 o 
   5   2  14        3.88        0.12      4.78 o 
  -4   3  14        3.71       10.56      5.08 o 
  -3   3  14        5.36       11.71      3.87 o 
  -2   3  14        0.54       -1.48      2.24 o 
  -1   3  14       19.04       18.38      4.01 o 
   0   3  14       10.23       14.35      3.59 o 
   1   3  14        1.69        2.22      2.75 o 
   2   3  14       32.07       30.47      8.67 o 
   3   3  14      142.74      130.15     11.83 o 
   4   3  14        0.56        6.02      3.17 o 
  -4   4  14      196.94      283.13     29.30 o 
  -3   4  14       91.08      121.87     14.65 o 
  -2   4  14       17.17       25.19      9.07 o 
  -1   4  14        3.64        0.80      3.39 o 
   0   4  14       11.55       18.85      4.30 o 
   1   4  14       16.41       20.33      6.38 o 
   2   4  14       30.82       42.45      5.75 o 
   3   4  14       10.18       16.31      4.34 o 
  -2   5  14        0.34        2.79      3.99 o 
  -1   5  14        0.02        1.52      2.91 o 
   0   5  14        7.05        8.98      3.63 o 
   1   5  14        1.31        4.19      4.78 o 
  -2  -7  15       88.98       94.51     10.06 o 
  -1  -7  15        3.03        9.75      3.88 o 
   0  -7  15        2.20        5.62      4.68 o 
   1  -7  15        8.60       12.63      4.09 o 
   2  -7  15       16.25       17.12      5.58 o 
  -3  -6  15       12.07       14.30      4.16 o 
  -2  -6  15        5.87        9.06      3.80 o 
  -1  -6  15       63.13       54.51      7.26 o 
   0  -6  15       19.49       20.81      4.93 o 
   1  -6  15       50.13       49.85     11.06 o 
   2  -6  15       16.22       16.67      7.37 o 
   3  -6  15        0.92       -1.41      2.54 o 
  -4  -5  15       51.68       47.04      6.87 o 
  -3  -5  15        0.23        0.43      3.49 o 
  -2  -5  15      255.80      245.35     30.10 o 
  -1  -5  15      353.23      312.49     44.65 o 
   0  -5  15       37.59       42.31      7.03 o 
   1  -5  15        0.04        4.86      3.13 o 
   2  -5  15        1.22        1.77      3.19 o 
   3  -5  15        8.39       12.49      3.77 o 
   4  -5  15        7.81       14.42      3.93 o 
  -4  -4  15        1.11        4.30      3.45 o 
  -3  -4  15        0.53        3.42      2.89 o 
  -2  -4  15       14.17       20.87      4.65 o 
  -1  -4  15       39.59       42.99      6.62 o 
   0  -4  15       37.68       49.13     12.16 o 
   1  -4  15       66.63       66.75      8.23 o 
   2  -4  15        2.42        4.53      5.28 o 
   3  -4  15       57.09       79.76      9.19 o 
   4  -4  15       29.53       40.73      6.12 o 
   5  -4  15       57.09       66.62      6.96 o 
  -5  -3  15       23.94       24.45      4.05 o 
  -4  -3  15        7.81       10.55      3.01 o 
  -3  -3  15        5.18       10.26      3.30 o 
  -2  -3  15        0.04        3.60      2.92 o 
  -1  -3  15       74.25       84.61      9.15 o 
   0  -3  15      222.88      209.95     24.42 o 
   1  -3  15      297.35      308.04     35.88 o 
   2  -3  15       42.90       35.56      5.60 o 
   3  -3  15        1.74        1.38      3.05 o 
   4  -3  15        0.13        2.19      2.59 o 
   5  -3  15       89.61      102.95     10.49 o 
  -5  -2  15       10.37        8.37      5.18 o 
  -4  -2  15       22.97       29.43      4.78 o 
  -3  -2  15        4.29        5.37      2.26 o 
  -2  -2  15       62.14       61.22      6.83 o 
  -1  -2  15       17.39       21.30      4.48 o 
   0  -2  15        0.01       -3.37      2.72 o 
   1  -2  15      562.30      555.51     59.59 o 
   2  -2  15      137.36      154.13     13.43 o 
   3  -2  15       26.25       34.39      6.10 o 
   4  -2  15        0.20        4.33      4.19 o 
   5  -2  15       51.17       60.23      6.45 o 
  -5  -1  15        0.59        5.13      2.92 o 
  -4  -1  15       19.68       26.49      4.79 o 
  -3  -1  15      120.19      117.68      8.39 o 
  -2  -1  15        8.36       11.66      3.52 o 
  -1  -1  15       17.94       15.02      4.00 o 
   0  -1  15      101.08      103.47      9.56 o 
   1  -1  15       75.69       76.60      8.42 o 
   2  -1  15        0.06        2.52      3.43 o 
   3  -1  15        9.75       14.12      3.62 o 
   4  -1  15        1.25        1.45      2.63 o 
   5  -1  15        3.32        7.09      3.35 o 
  -5   0  15        6.61       10.02      3.31 o 
  -4   0  15        3.22        2.57      2.67 o 
  -3   0  15        9.21       12.74      3.58 o 
  -2   0  15      136.41      142.84      9.73 o 
  -1   0  15       32.18       36.07      5.77 o 
   0   0  15      135.56      134.36     11.66 o 
   1   0  15       49.33       52.27      7.57 o 
   2   0  15        2.73        6.44      3.30 o 
   3   0  15        0.51        0.86      2.53 o 
   4   0  15       14.47       15.64      5.28 o 
   5   0  15        0.69        4.22      2.76 o 
  -4   1  15        2.51        5.86      3.31 o 
  -3   1  15        7.87        9.19      3.29 o 
  -2   1  15       29.43       45.45      5.59 o 
  -1   1  15       21.82       22.51      4.42 o 
   0   1  15       38.40       61.61      7.23 o 
   1   1  15      181.63      175.72     14.35 o 
   2   1  15       72.95       74.83     13.35 o 
   3   1  15        7.77        8.77      3.24 o 
   4   1  15      207.41      206.62     27.60 o 
  -4   2  15        1.25        7.18      3.17 o 
  -3   2  15        2.05        8.04      3.09 o 
  -2   2  15       56.12       73.72      9.07 o 
  -1   2  15       13.46       27.11      6.78 o 
   0   2  15        0.61        8.03      3.40 o 
   1   2  15      143.39      180.17     22.52 o 
   2   2  15       17.42       32.64      5.63 o 
   3   2  15        0.71        1.20      2.68 o 
   4   2  15       17.33       23.60      5.03 o 
  -3   3  15        2.47       10.50      3.63 o 
  -2   3  15       14.25       21.38      5.88 o 
  -1   3  15       52.81       68.56      9.97 o 
   1   3  15        3.60       11.04      3.79 o 
   2   3  15       29.08       33.26      8.17 o 
   3   3  15        0.00        0.43      2.62 o 
  -1   4  15       12.17       26.71      7.18 o 
   1   4  15        6.63        9.77      5.38 o 
  -1  -6  16       18.42       21.80      5.16 o 
   0  -6  16       27.90       33.42      6.55 o 
   1  -6  16        0.05        3.80      3.26 o 
  -2  -5  16       26.06       27.49      5.57 o 
  -1  -5  16       64.38       65.06      9.67 o 
   0  -5  16       48.14       60.76      8.09 o 
   1  -5  16       47.85       53.22     11.76 o 
   2  -5  16       58.36       60.73      8.03 o 
   3  -5  16       21.02       39.07      7.04 o 
  -3  -4  16       46.87       49.45      6.76 o 
  -2  -4  16        8.28        9.14      3.66 o 
  -1  -4  16        0.00        6.87      9.17 o 
   0  -4  16        3.87       12.68      3.92 o 
   1  -4  16        3.09        5.71      3.64 o 
   2  -4  16      190.61      195.52     16.71 o 
   3  -4  16      325.11      348.58     28.50 o 
  -4  -3  16        0.00        2.96      3.59 o 
  -3  -3  16        1.07       10.40      3.69 o 
  -2  -3  16        5.36        6.68      3.20 o 
  -1  -3  16       20.13       30.04      5.49 o 
   0  -3  16       15.16       14.00      4.11 o 
   1  -3  16       29.90       35.29      6.03 o 
   2  -3  16       39.81       58.48      7.71 o 
   3  -3  16       26.13       27.92      6.28 o 
  -4  -2  16       35.87       52.85      5.37 o 
  -3  -2  16       32.66       39.98      6.34 o 
  -2  -2  16        0.52        2.83      2.87 o 
  -1  -2  16        0.27        3.04      2.92 o 
   0  -2  16      165.54      161.54     13.79 o 
   1  -2  16      370.45      358.81     50.23 o 
   2  -2  16       29.20       31.07      6.23 o 
   3  -2  16        4.60        3.69      5.68 o 
   4  -2  16       32.22       57.80      7.66 o 
  -4  -1  16        0.12        6.32      3.15 o 
  -3  -1  16       56.35       62.24      7.25 o 
  -2  -1  16       14.91       19.53      4.44 o 
  -1  -1  16        0.12        1.79      3.79 o 
   0  -1  16       65.06       90.09      8.81 o 
   1  -1  16        5.15        5.65      3.28 o 
   2  -1  16       11.67       10.97      3.93 o 
   3  -1  16       12.76       25.34      5.39 o 
  -3   0  16        1.92        6.98      3.30 o 
  -2   0  16        0.27       16.94      5.98 o 
  -1   0  16        6.60       12.15      6.08 o 
   0   0  16      148.24      151.70     13.05 o 
   1   0  16       53.67       64.94      7.19 o 
   2   0  16        3.36        6.87      3.59 o 
   3   0  16        3.44        3.59      4.38 o 
  -3   1  16        1.77       14.11      3.69 o 
  -2   1  16        4.20       21.53      6.78 o 
  -1   1  16       69.92       87.30     12.16 o 
   0   1  16       60.24       94.60      9.07 o 
   1   1  16       66.44       92.08     13.55 o 
   2   1  16       46.98       70.36     11.16 o 
   3   1  16       33.82       35.24      6.28 o 
  -2   2  16        9.24       30.29      7.97 o 
  -1   2  16       33.39       61.19     11.16 o 
   1   2  16       92.35      130.35     17.34 o 
   2   2  16        0.77        3.39      4.19 o 
   0  -4  17       42.56       56.43      7.85 o 
   1  -4  17       15.06       13.27     11.56 o 
  -1  -3  17        4.88       12.35      4.34 o 
   0  -3  17       17.97       21.72      5.07 o 
   1  -3  17        0.02        2.35      3.23 o 
  -2  -2  17       25.08       33.98      7.18 o 
  -1  -2  17        0.00        6.56      5.08 o 
   0  -2  17       47.11       55.21      7.23 o 
   1  -2  17        2.83        7.12      6.38 o 
   2  -2  17       37.25       49.17      6.84 o 
  -1  -1  17        7.15       12.77      3.97 o 
   0  -1  17       25.46       24.84      5.00 o 
   1  -1  17       15.76       22.81      4.93 o 
  -1   0  17        7.65        8.34      4.22 o 
   0   0  17        3.43        7.15      5.28 o 
                                                 
